# Supplementary material for: Integrated analysis of electrical stimulation effects on Pseudomonas aeruginosa PAO1 inoculated denitrifying community: targeted and untargeted metabolomic analysis of phenazine biosynthesis and quorum sensing
Source: Front Microbiol. 2025 Jun 13;16:1621417. doi: 10.3389/fmicb.2025.1621417 (PMC12202436; doi:10.3389/fmicb.2025.1621417)
Supplement: Supplementary file 2 [file Supplementary_file_2.csv]

ID	Metabolite	Metab ID	Library ID	KEGG Compound ID	M/Z	Retention time	Mode	Adducts	Formula	Fragmentation Score	Theoretical Fragmentation Score	Mass Error	CAS ID	RSD	MEC_0V_1	MEC_0V_2	MEC_0V_3	MEC_08V_1	MEC_08V_2	MEC_08V_3	QC01	QC02	QC03	QC04
neg_262	2-Aminoacrylic acid	metab_7790	HMDB0003609	C02218	132.0303	0.5562	neg	M+FA-H, 2M+FA-H	C3H5NO2	-	52.4	0.6862219003793791	28453-71-6	0.173524244	51.0662	49.2492	53.8899	30.8473	28.3077	35.2178	54.1271	57.3136	39.2573	59.4365
neg_399	M-Coumaric acid	metab_7927	HMDB0001713	C12621	163.0397	3.5848	neg	M-H, M+FA-H	C9H8O3	81.5	-	-2.544326522	588-30-7	0.0999562531717	1088.9314	1177.5595	1451.6465	555.2776	544.6839	476.0762	777.9966	877.4149	756.6067	690.1844
neg_488	7E-Mycosinyl acetate	metab_8016	HMDB0033904	-	301.0815	4.6436	neg	M-H, M+FA-H	C15H12O4	-	52	-3.25394156	-	0.269811037	10.7284	3.5569	7.1916	28.0495	28.8172	31.357	22.8	33.2052	26.0565	17.172
neg_492	3-hydroxy-6-[(E)-2-methoxyethenyl]-7-methyl-2H-chromen-2-one	metab_8020	HMDB0135798	-	253.0498	4.6436	neg	M+Na-2H, M+FA-H	C13H12O4	-	52.4	6.980602590986719	-	0.264843106	43.9436	119.3362	54.4214	116.1131	98.4091	73.7134	74.7498	92.517	91.7794	49.0044
neg_513	Polyethylene, oxidized	metab_8041	HMDB0032472	-	243.1226	4.3696	neg	M-H, M+FA-H	C12H20O5	-	64.7	-5.107240589	68441-17-8	0.0283238284205	141.492	179.1387	174.4912	167.0047	200.3367	187.797	169.0754	160.4673	169.9954	170.5625
neg_552	PGP(16:0/18:3(9Z,12Z,15Z))	metab_8080	HMDB0013479	-	869.4153	5.2649	neg	M+Cl, M+FA-H	C40H74O13P2	-	72.6	6.29594473783683	-	0.0787044026084	421.9651	436.1411	452.6849	330.893	320.7594	346.0579	431.0152	513.9878	496.8454	508.434
neg_608	9,10,13-TriHOME	metab_8136	HMDB0004710	C14835	329.2326	5.9287	neg	M+K-2H, M-H	C18H34O5	-	58.7	-6.390287962	29907-57-1	0.0242841829441	28156.1401	28339.0485	29341.8492	18540.2883	19382.5097	18872.278	23412.6962	22095.7466	22676.157	22980.4903
neg_673	3-hydroxy-tetradecanoic acid	metab_8201	LMFA01050175	-	281.1366	6.9666	neg	M-H, M+K-2H	C14H28O3	78.3	-	-6.446872835	-	0.0945089400854	46.2252	39.9932	44.2547	44.0335	46.2999	46.4701	51.3969	64.3813	58.0012	55.6589
neg_716	Deoxycholic acid	metab_8244	LMST04010040;HMDB0000626	C04483	437.2902	7.5921	neg	M-H, M+FA-H	C24H40O4	55.3	-	-2.463990214	83-44-3	0.329242808	214.4031	203.644	206.8385	86.7462	103.6482	111.5869	177.2179	101.2445	86.4298	118.6094
neg_804	2-hydroxyhexadecanoic acid	metab_8332	HMDB0031057	-	309.173	8.8631	neg	M-H, M+K-2H	C16H32O3	62.7	-	-2.514432025	16452-51-0	0.0396186105256	1715.2218	1896.7468	1986.5395	1531.3526	1415.8509	1458.1029	3539.4372	3239.5791	3380.3711	3282.1507
neg_993	Chenodeoxycholic acid disulfate	metab_8520	LMST05020025;HMDB0000545	-	597.1878	14.1827	neg	M+K-2H, M+FA-H	C24H40O10S2	-	57.1	3.10018923968006	60262-91-1	0.555117332	64.6011	108.2036	102.6928	126.2266	131.3442	138.2151	33.384	109.5107	71.2315	38.7655
neg_1022	1-Stearoylglycerophosphoserine	metab_8549	HMDB0061698	-	546.282	8.6923	neg	M+Na-2H, M+Cl	C24H48NO9P	-	56.1	1.25162094674303	-	0.0565046990691	2578.3133	2595.4048	2803.3479	2799.2193	2831.2905	2864.1915	3374.4573	3724.7572	3646.403	3865.1742
neg_1039	Prosapogenin	metab_8566	HMDB0041131	-	661.3607	7.2746	neg	M-H, M+Na-2H	C36H54O11	-	52.4	2.0113061719474	24404-56-6	0.0335385342138	593.2769	567.9343	598.8516	356.5239	364.7265	369.2241	418.4321	421.3607	444.0434	445.7562
neg_1119	Asteltoxin	metab_8646	HMDB0029464	-	463.1866	2.6954	neg	M-H, M+FA-H	C23H30O7	-	51.1	3.56840715621138	79663-49-3	0.0329786620329	17186.0576	17948.2306	17310.4052	15291.7905	15400.2416	16399.5985	14789.895	15792.3388	15826.4968	15144.8226
neg_1192	Methylmalonic acid	metab_8718	LMFA01170118;HMDB0000202	C02170	117.0199	0.847	neg	M-H2O-H, M-H	C4H6O4	56.5	-	6.24831047549976	516-05-2	0.371869028	0.0025	19.6007	0	0.6545	4.6923	5.629	64.0366	79.0182	37.1079	38.7466
neg_1206	LysoPE(0:0/14:1(9Z))	metab_8732	LMGP02050034;HMDB0011471	-	444.2144	0.8568	neg	M+Na-2H, M+Cl	C19H38NO7P	-	53.7	2.69778201234069	-	0.165088478	1972.0418	2023.0892	1860.5121	948.6232	973.1733	1130.3106	1582.436	1462.8071	1247.051	1084.4507
neg_1234	Arginyl-Isoleucine	metab_8760	HMDB0028712	-	286.1876	0.9805	neg	M-H, M+Cl	C12H25N5O3	-	67.7	-2.97944821	-	0.093701715	101.9122	83.3818	96.4087	119.5968	92.9098	121.116	272.3641	220.101	260.2227	238.2314
neg_1283	N-lactoyl-Leucine	metab_8809	HMDB0062176	-	202.1079	1.1469	neg	M-H, M+FA-H	C9H17NO4	-	53.4	-3.002040543	-	0.0775423910698	751.8693	862.9158	828.1659	877.518	841.7905	841.093	606.9562	642.1269	722.5291	693.5037
neg_1288	2-Piperidinone	metab_8814	HMDB0011749	-	243.1345	1.1908	neg	M+FA-H, 2M+FA-H	C5H9NO	-	53.8	-3.533404875	675-20-7	0.0338111471007	36943.4757	35368.7098	38251.4014	12177.7463	12436.7718	12569.0522	20835.7901	21423.3225	22564.1287	21908.4554
neg_1415	1,25-Dihydroxyvitamin D3-26,23-lactone	metab_8941	HMDB0000969	-	425.272	0.5446	neg	M-H2O-H	C27H40O5	-	65.5	5.166991830745929	81203-50-1	0.0750496981405	718.5597	697.344	742.841	220.111	168.4223	174.9409	213.8111	189.2739	179.5164	199.5717
neg_1488	Histidinyl-Proline	metab_9013	HMDB0028893	-	233.1036	0.847	neg	M-H2O-H	C11H16N4O3	-	54.5	-3.022200243	-	0.0883153146737	1121.8104	1146.7713	1129.9954	1527.1863	1356.7952	1244.9695	750.5859	833.3929	911.8922	903.9872
neg_1530	Uric acid	metab_9054	HMDB0000289	C00366	167.0206	0.97	neg	M-H	C5H4N4O3	51.6	-	-2.955787386	69-93-2	0.0709277779475	4.8044	2.2613	3.3079	40.0741	39.2229	46.821	82.2193	80.6118	72.481	71.6669
neg_1546	Rigin	metab_9070	HMDB0005771	-	501.2434	1.0033	neg	M+FA-H	C18H32N8O6	-	56	1.50497094510263	77727-17-4	0.0894220405197	1436.9316	1511.8952	1806.3695	1264.6888	1122.2669	1247.4833	1866.2733	1968.9825	1595.7464	1747.906
neg_1557	L-Leucyl-L- Alanine	metab_9081	-	-	201.1237	1.0388	neg	M-H	C9H18N2O3	52.5	-	-3.56057051	-	0.0327649142268	141.2853	137.9214	134.0506	168.0814	194.4863	195.5068	980.0871	1004.6706	1054.8014	1037.5759
neg_1563	8-Hydroxy-7-methylguanine	metab_9087	HMDB0006037	-	162.0417	1.0605	neg	M-H2O-H	C6H7N5O2	-	92.8	-2.625371522	1688-85-3	0.25569993	38.4453	27.8164	37.2674	56.0305	41.1485	36.8139	26.8158	27.5329	15.2381	28.7786
neg_1564	6-Hydroxy-1H-indole-3-acetamide	metab_9088	HMDB0031173	-	235.0718	1.0605	neg	M+FA-H	C10H10N2O2	-	59.9	-3.289234016	192184-73-9	0.126868039	139.1877	133.1836	134.7559	224.2638	237.4892	213.319	187.8376	188.1886	243.5586	213.7037
neg_1567	Citric acid	metab_9091	HMDB0000094	C00158	191.0192	1.0721	neg	M-H	C6H8O7	60.3	-	-2.917214647	77-92-9	0.0937898369645	0	0	0	0	0	0	49.8702	57.9857	58.6638	49.295
neg_1568	N4-Acetylaminobutanal	metab_9092	HMDB0004226	C05936	174.0772	1.0821	neg	M+FA-H	C6H11NO2	-	56.7	0.0652962132836754	-	0.101017541	368.1653	479.7077	372.1537	654.0667	709.6501	729.5725	776.6695	971.4415	963.1883	880.2197
neg_1569	CAMP	metab_9093	-	C00575	328.0452	1.0821	neg	M-H	C10H12N5O6P	62.1	-	-0.021555537	-	0.130614102	79.389	73.3303	80.5642	126.8961	118.0957	125.8098	1400.617	1611.7427	1923.146	1638.2141
neg_1572	Serinyl-Hydroxyproline	metab_9096	HMDB0029040	-	199.0721	1.1155	neg	M-H2O-H	C8H14N2O5	-	59.9	-1.723238597	-	0.0789885732865	80.2236	61.4744	83.5807	132.0092	109.9653	149.3564	678.3974	776.4938	821.6577	773.0275
neg_1577	Asparaginyl-Proline	metab_9101	HMDB0028739	-	210.0875	1.1369	neg	M-H2O-H	C9H15N3O4	-	72.7	-3.87507381	-	0.0245184794241	143.9014	125.0277	111.2786	166.2492	169.2486	152.3691	160.1907	168.6149	166.5604	161.4629
neg_1579	Gamma-Glutamylglutamic acid	metab_9103	HMDB0011737	C05282	257.0775	1.1586	neg	M-H2O-H	C10H16N2O7	-	51.7	-1.563268731	1116-22-9	0.106500105	176.1471	243.37	241.0216	220.7905	240.8708	282.7649	428.0111	527.1686	551.7254	514.291
neg_1596	3beta,6beta-Dihydroxynortropane	metab_9119	HMDB0038949	-	188.0927	1.3116	neg	M+FA-H	C7H13NO2	-	51.2	-0.914004636	-	0.0346676226032	1349.9851	1362.9253	1266.3043	1190.9773	1217.7405	1380.6707	1113.2574	1172.9099	1139.8365	1205.7522
neg_1601	(2S,3'S)-alpha-Amino-2-carboxy-5-oxo-1-pyrrolidinebutanoic acid	metab_9124	HMDB0039110	-	211.0716	1.3551	neg	M-H2O-H	C9H14N2O5	-	64.3	-3.499587286	-	0.0373475788542	1121.2781	1253.668	1215.2715	1377.0194	1370.9626	1346.1406	1222.7638	1310.5559	1231.1581	1206.2726
neg_1603	Valyl-Valine	metab_9126	HMDB0029140	-	215.1393	1.3769	neg	M-H	C10H20N2O3	-	51.2	-3.677805381	-	0.0263328374607	294.6434	327.5842	327.3699	388.127	413.3609	418.3976	1008.9015	1045.4686	1065.3976	1012.1687
neg_1608	Endomorphin-2	metab_9131	HMDB0005774	C15891	592.2596	1.4206	neg	M+Na-2H	C32H37N5O5	-	50.6	9.50289590497536	141801-26-5	0.055225554	2167.5232	1845.1701	1921.1363	2041.1979	2132.4007	2206.3364	2324.4065	2325.5807	2088.1244	2144.6132
neg_1617	Serylleucine	metab_9140	HMDB0029043	-	217.1186	1.4974	neg	M-H	C9H18N2O4	-	60.2	-3.737479799	-	0.080412769	633.8076	695.2741	729.675	605.4336	614.5648	659.8037	1326.7655	1507.8873	1477.755	1615.485
neg_1635	4-Hydroxyproline galactoside	metab_9158	HMDB0029354	-	274.0928	1.6366	neg	M-H2O-H	C11H19NO8	-	52.6	-1.608622105	80185-44-0	0.0295589188101	33809.6964	31127.7614	33052.7292	44857.6296	47074.3974	46567.2236	37967.3663	40384.9027	38371.9939	38036.0184
neg_1642	Valyl-Tyrosine	metab_9165	HMDB0029139	-	279.1337	1.6988	neg	M-H	C14H20N2O4	-	61	-4.632325088	-	0.0722549129958	99.3587	91.7835	116.381	0.0043	0.0061	0	140.8795	163.7666	144.1542	142.6667
neg_1655	Pantothenic Acid	metab_9178	HMDB0000210	C00864	218.1028	1.8169	neg	M-H	C9H17NO5	64.2	-	-2.905511032	79-83-4	0.0238212608039	7056.235	6615.0015	7071.7775	9826.0781	10479.4742	10318.963	10185.7318	10668.2904	10756.0039	10566.7742
neg_1693	Isoleucyl-Arginine	metab_9216	HMDB0028901	-	268.1771	2.4632	neg	M-H2O-H	C12H25N5O3	-	88.8	-2.625755633	-	0.267345066	131.7284	138.2093	180.6101	85.1899	104.6465	68.2414	60.9014	62.4562	55.0042	95.4935
neg_1704	Glycyl-Phenylalanine	metab_9227	HMDB0028848	-	221.0923	2.539	neg	M-H	C11H14N2O3	-	87	-3.874457113	-	0.0998842186038	416.3476	420.7307	473.7023	251.5483	195.3741	230.8075	453.8691	377.4443	385.5575	453.1315
neg_1715	Ac-Ser-Asp-Lys-Pro-OH	metab_9238	HMDB0062552	-	486.221	2.612	neg	M-H	C20H33N5O9	-	51.1	0.9636526910380808	-	0.0215153885632	50323.5581	48761.7199	51520.7005	32572.0769	32648.8139	34513.3806	69874.3357	72731.0566	69342.1079	70060.6844
neg_1728	Isoleucylproline	metab_9251	HMDB0011174	-	227.139	2.6644	neg	M-H	C11H20N2O3	-	59	-4.834290841	-	0.0222379788802	6108.918	6479.991	6572.5509	367.7613	328.444	354.4028	2614.8667	2581.575	2566.1723	2481.1361
neg_1737	Licoricesaponin D3	metab_9260	HMDB0038431	-	993.4684	2.706	neg	M-H2O-H	C50H76O21	-	60	-1.610037786	118536-87-1	0.0608024018351	1560.0022	1596.1555	1488.7759	1610.1632	1543.7765	1585.1008	1598.8159	1819.38	1691.2317	1608.3124
neg_1743	L-Oxalylalbizziine	metab_9266	HMDB0039164	-	200.0295	2.7269	neg	M-H2O-H	C6H9N3O6	-	59.1	-8.205763726	99694-81-2	0.137860115	17.5929	23.9294	12.0854	47.5225	45.286	57.4574	90.1122	109.8781	120.8817	93.9443
neg_1747	Moreollin	metab_9270	HMDB0030795	-	571.2732	2.737	neg	M-H2O-H	C35H42O8	-	50.1	5.266441484422679	55221-73-3	0.0320848183989	13982.267	14037.5557	13545.8439	18175.756	16345.498	17448.6265	18260.5762	18883.9277	19693.2556	19285.4213
neg_1760	Seryltryptophan	metab_9283	HMDB0029050	-	336.1194	2.8	neg	M+FA-H	C14H17N3O4	-	57	-2.406895067	-	0.0346650535798	1070.1954	1021.0946	1022.6283	1460.0968	1327.3128	1398.2336	1126.7291	1142.5645	1206.4816	1201.2222
neg_1812	Isoleucyl-Leucine	metab_9335	HMDB0028911	-	243.1705	3.0227	neg	M-H	C12H24N2O3	-	58.1	-3.68742376	-	0.0553861001899	433.1389	448.8996	419.5104	504.6769	552.0718	532.8836	776.7821	772.0185	744.3771	686.967
neg_1882	N-Acetylvanilalanine	metab_9405	HMDB0011716	-	252.0871	3.326	neg	M-H	C12H15NO5	-	55.7	-2.609018598	-	1.390990549	180.2742	191.5806	193.5887	194.1953	183.4925	209.9161	0	0	4.6391	13.0318
neg_1885	Fumonisin B4	metab_9408	HMDB0040968;LMSP01080025	-	710.3752	3.326	neg	M+Na-2H	C34H59NO13	-	54.4	2.70690841248251	136379-60-7	0.0226187302789	13986.1814	13801.9323	14163.3941	5810.9798	5974.8015	6113.4411	8976.19	9229.6186	9342.0722	8906.3889
neg_1945	Agaritinal	metab_9468	HMDB0040694	-	246.0885	3.6282	neg	M-H2O-H	C12H15N3O4	-	59.7	0.495211415770444	114847-20-0	0.138696248	86.1856	91.0678	108.1513	97.275	105.235	103.0545	68.5341	57.1361	78.2931	76.9611
neg_1954	2-Methylhippuric acid	metab_9477	HMDB0011723	C01586	192.066	3.661	neg	M-H	C10H11NO3	50.5	-	-3.322108606	42013-20-7	0.0374114185182	1013.699	931.9743	961.3816	1435.0162	1504.0694	1590.2386	637.0138	594.1051	603.4164	639.4975
neg_1960	Beta-Thujaplicin	metab_9483	HMDB0035213	C09904	209.0812	3.726	neg	M+FA-H	C10H12O2	-	69.1	-4.577207174	499-44-5	0.405523819	44.084	62.5975	50.9786	42.1925	78.4239	73.7532	4.1265	13.3876	11.7221	11.0097
neg_1974	Glutaminylhistidine	metab_9497	HMDB0028799	-	282.1225	3.7693	neg	M-H	C11H17N5O4	-	67.2	6.19157223568608	104018-08-8	0.0624878395103	138.5437	145.4521	113.4745	108.9153	105.4126	130.7303	76.9768	75.7804	68.7755	68.393
neg_1979	Norzolmitripan	metab_9502	HMDB0060966	-	304.1295	3.7796	neg	M+FA-H	C14H17N3O2	-	65.1	-3.021641493	-	0.238630422	65.9647	58.0889	81.6487	59.8041	87.4725	81.1797	66.6529	36.4072	56.0106	51.3694
neg_1999	2-Acetyl-1,5,6,7-tetrahydro-6-hydroxy-7-(hydroxymethyl)-4H-azepine-4-one	metab_9522	HMDB0035177	-	244.0821	3.8944	neg	M+FA-H	C9H13NO4	-	53.9	-2.951821359	-	0.0113104216526	1303.2133	1282.5229	1308.8104	1384.4573	1440.113	1390.1926	1653.4765	1645.7471	1639.4872	1681.8863
neg_2016	CDP-DG(18:2(9Z,11Z)/i-14:0)	metab_9539	HMDB0116054	-	970.4575	3.9594	neg	M+Na-2H	C44H77N3O15P2	-	56.2	-0.162580055	-	0.212416765	82.762	100.929	116.8348	39.9513	50.9876	38.3861	224.2356	197.3797	239.5183	318.4077
neg_2019	Imidaprilat	metab_9542	HMDB0041908	C21519	376.1493	3.9698	neg	M-H	C18H23N3O6	-	60.6	-5.651510337	89371-44-8	0.100134094	223.5151	225.1651	243.984	238.6736	248.4255	209.9763	113.7374	128.3224	119.4828	100.7224
neg_2052	L-argininium(1+)	metab_9575	HMDB0062762	-	156.1026	4.2304	neg	M-H2O-H	C6H15N4O2+	-	82.2	5.21688326642444	-	0.159126215	209.9634	215.652	218.8488	258.4627	270.9115	279.1908	392.0008	566.5045	493.7084	437.9295
neg_2084	3-Oxo-1,4,11(13)-eudesmatrien-12-oic acid	metab_9607	HMDB0037558	-	267.0978	4.3486	neg	M+Na-2H	C15H18O3	-	50.2	-9.805412	135594-80-8	0.0464701452306	340.8318	340.161	377.2801	342.9221	328.1849	359.431	316.4628	342.2256	340.1636	313.378
neg_2131	Angiotensin III	metab_9653	HMDB0001036	C15848	965.4686	4.5661	neg	M+Cl	C46H66N12O9	-	61.8	-9.029003899	12687-51-3	0.136678072	307.7082	284.6332	306.1159	81.9194	104.3659	96.1898	355.0948	443.8686	433.4799	498.6424
neg_2133	CDP-DG(a-13:0/i-14:0)	metab_9655	HMDB0116070	-	928.429	4.5776	neg	M+FA-H	C39H71N3O15P2	-	64.8	-5.923718491	-	0.0237347976528	673.2968	647.1928	695.2035	315.1964	402.7881	386.4045	728.038	743.1214	702.9207	715.9457
neg_2156	{[(3E)-4-(1-oxo-1H-isochromen-3-yl)but-3-en-2-yl]oxy}sulfonic acid	metab_9678	HMDB0130036	-	277.02	4.6759	neg	M-H2O-H	C13H12O6S	-	69.2	8.14136059600403	-	0.49785521	43.0177	52.8782	60.8413	0	3.2784	0.9637	21.3991	21.671	4.3586	18.5743
neg_2159	3-Hydroxyisoheptanoic acid	metab_9681	HMDB0002207	-	145.0869	4.6874	neg	M-H	C7H14O3	-	60.2	-1.064882839	40309-49-7	0.0624860869691	84.8355	88.2361	82.8335	23.8036	24.8739	19.401	358.5311	316.726	343.4663	316.2464
neg_2181	(4-ethyl-2-methoxyphenyl)oxidanesulfonic acid	metab_9703	HMDB0127988	-	231.0324	4.7639	neg	M-H	C9H12O5S	-	59	-3.65195702	-	0.157288108	114.6878	76.3172	96.9881	12.35	17.9219	18.7222	44.4463	58.1384	42.1536	55.1707
neg_2230	(1R,2S,3S,4R)-p-Menthane-2,3-diol	metab_9752	HMDB0035723	-	209.0942	4.9402	neg	M+K-2H	C10H20O2	-	59.3	-4.094653514	51745-21-2	0.136527087	27.3713	29.7481	33.8202	16.1711	14.9049	21.6644	29.9684	24.5351	22.6608	22.8572
neg_2232	Methyl hippurate	metab_9754	HMDB0000859	-	174.0556	4.9519	neg	M-H2O-H	C10H11NO3	-	93.1	-2.462033412	1205-08-9	0.304806589	72.9396	84.8113	99.3363	10.5798	17.7775	11.6796	10.8138	12.6301	19.4743	10.8943
neg_2236	Kanzonol P	metab_9758	HMDB0041193	-	349.1418	4.9624	neg	M-H2O-H	C22H24O5	-	65.1	-7.320868187	156250-72-5	0.290424753	14.0335	16.966	15.2945	34.8706	43.2055	43.0405	12.5419	13.3175	20.6936	11.4109
neg_2246	Pyridine N-oxide glucuronide	metab_9768	HMDB0061177	-	253.0613	5.0069	neg	M-H2O-H	C11H14NO7+	-	58.5	7.62556012061535	-	0.109022216	52.8015	70.0307	55.2977	33.4646	47.0346	39.9179	55.6356	66.9965	52.411	56.6303
neg_2247	Uzarigenin 3-[xylosyl-(1->2)-rhamnoside]	metab_9769	HMDB0036296	-	673.3156	5.0069	neg	M+Na-2H	C34H52O12	-	62.4	-7.596006717	255861-29-1	0.0443459446456	655.227	602.794	592.0875	521.9958	552.9306	577.5273	576.2254	546.6785	520.1168	532.6275
neg_2281	1-(alpha-Methyl-4-(2-methylpropyl)benzeneacetate)-beta-D-Glucopyranuronic acid	metab_9803	HMDB0010343	C03033	403.1398	5.1181	neg	M+Na-2H	C19H26O8	-	64.9	6.27188803089641	115075-59-7	0.0413940899666	37.4553	24.6138	57.1092	18.1728	17.3542	18.1375	60.966	64.0963	58.6665	63.7792
neg_2294	Coagulin R 3-glucoside	metab_9816	HMDB0033207	-	631.3104	5.1631	neg	M-H	C34H48O11	-	52.4	-3.11284915	221695-66-5	0.0239339937357	4026.1171	4139.728	4203.5632	3434.2865	3561.9994	3602.5261	3278.6672	3472.4882	3351.0157	3349.185
neg_2310	N-Acetylornithine	metab_9832	HMDB0003357	C00437	209.0714	5.2081	neg	M+Cl	C7H14N2O3	-	58	9.17610261080977	6205/8/9	0.116138931	0	2.5283	2.47	2.9424	5.3	3.6425	19.7472	25.6369	20.8106	22.0717
neg_2331	Janthitrem F	metab_9853	HMDB0030530	-	680.3308	5.2979	neg	M+Cl	C39H51NO7	-	50.3	-7.910293213	90986-52-0	0.113930838	340.2999	323.8829	250.976	239.9818	245.2437	249.6664	235.9352	207.4382	215.31	266.4643
neg_2335	Gliadorphin	metab_9857	HMDB0059786	-	920.4173	5.31	neg	M+FA-H	C43H57N9O11	-	98.7	1.56256107202854	-	0.282872604	57.5972	54.1543	44.5641	11.225	15.7426	11.4541	55.1006	43.9993	65.859	33.3505
neg_2345	Methylisopelletierine	metab_9867	HMDB0030326	C06184	200.1287	5.355	neg	M+FA-H	C9H17NO	-	90.6	-3.401630815	-	0.226654408	1.5002	3.1111	2.2435	10.9745	9.4583	12.5611	9.7858	10.6243	8.6106	6.0577
neg_2348	Trans-Dec-2-enoic acid	metab_9870	HMDB0010726	-	215.1287	5.3655	neg	M+FA-H	C10H18O2	-	51.9	-1.0175622	-	0.117102823	97.4817	91.0966	90.4892	48.8382	38.8065	40.7513	69.8542	61.5293	63.4924	79.3571
neg_2353	Scorzoside	metab_9875	HMDB0040713	-	391.1792	5.3879	neg	M-H2O-H	C21H30O8	-	74.8	7.25997044378947	106009-45-4	0.16734621	220.5221	174.7226	199.272	173.4325	163.7911	112.7281	152.3345	142.5845	104.4537	154.0219
neg_2354	1-Methoxy-3-methylene-2-pentanone	metab_9876	HMDB0030330	-	301.1634	5.3987	neg	2M+FA-H	C7H12O2	-	58	-8.82830596	55956-45-1	1.314025744	1.2101	7.4962	11.5582	16.1032	12.1063	12.4607	3.4761	1.1819	0	12.3435
neg_2355	Spinacoside C	metab_9877	HMDB0034870	-	907.4421	5.3987	neg	M-H2O-H	C46H70O19	-	55	9.47773220380711	182322-57-2	0.137850888	8.9123	4.9591	2.4705	0.1396	5.3381	0	15.0855	18.9879	18.7144	21.2553
neg_2375	(R)-2-Hydroxycaprylic acid	metab_9896	HMDB0002264;LMFA01050313	-	159.1025	5.4854	neg	M-H	C8H16O3	61.4	-	-1.256226358	30117-44-3	0.221417261	8.3383	5.745	10.6878	0.7446	0	4.1152	37.3554	27.6285	38.2469	48.1321
neg_2393	Undecanedioic acid	metab_9914	LMFA01170007;HMDB0000888	-	215.1282	5.5532	neg	M-H	C11H20O4	-	86	-2.961377932	1852-04-6	0.13311508	27.0635	13.1577	21.3047	0	1.556	4.6986	23.157	22.5571	29.635	27.5261
neg_2398	Jubanine B	metab_9919	HMDB0030206	-	750.3235	5.5815	neg	M+Na-2H	C43H47N5O6	-	69.2	-5.165814718	60375-08-8	0.152669086	831.2715	847.8472	837.138	711.0995	641.8262	814.7128	280.4541	221.9774	280.0076	325.0847
neg_2420	Citronellyl beta-sophoroside	metab_9941	HMDB0032839	-	515.2264	5.7054	neg	M+Cl	C22H40O11	-	64.4	-0.12584074	209681-41-4	0.0362598359703	4999.1563	4834.7496	4739.3805	4527.048	4401.7748	4254.0442	5744.79	5679.6597	5438.9278	5940.0288
neg_2424	Propofol glucuronide	metab_9945	HMDB0060933	-	335.1469	5.7337	neg	M-H2O-H	C18H26O7	-	56.1	-8.792035875	-	0.61949029	0	0	4.7914	4.6002	2.0869	0.0038	12.0096	12.1381	11.1465	0.6623
neg_2447	Azukisaponin I	metab_9967	HMDB0038612	-	817.4091	5.8528	neg	M+K-2H	C42H68O13	-	56	-7.042388551	82793-02-0	0.911734489	0.0377	0.9387	0.1491	2.9419	6.4153	11.1384	0	21.9093	12.8449	41.1508
neg_2452	11-Oxohexadecanoic acid	metab_9972	HMDB0030978	-	307.1657	5.8718	neg	M+K-2H	C16H30O3	-	59.3	-8.76693818	2388-81-0	0.210701185	1183.7463	1223.2419	1209.1508	1088.2869	1042.2607	1089.4848	420.7473	294.391	312.4492	264.5697
neg_2493	2-DECENOL	metab_10013	HMDB0032532	-	201.149	6.108	neg	M+FA-H	C10H20O	-	57.3	-3.653544163	22104-80-9	0.125951596	27.5607	23.3719	25.8845	0	0	0	100.0977	89.0901	79.8392	75.645
neg_2500	5-Hydroxytryptophol glucuronide	metab_10020	HMDB0013200	-	360.1081	6.137	neg	M+Na-2H	C16H21NO7	-	74.8	4.660259361102232	-	0.0289800820988	0	0	0	0	4.3059	0	68.5195	70.3619	73.4852	70.6623
neg_2502	Perindoprilat	metab_10022	HMDB0060574	C21517	339.1909	6.1465	neg	M-H	C17H28N2O5	-	62.2	-4.753288864	-	0.192482991	36.2733	46.5352	45.9641	1.1089	0	0	16.9482	24.6791	19.4403	25.6615
neg_2545	Isopropyl nonanoate	metab_10065	HMDB0034128;LMFA07010923	-	245.1749	6.3573	neg	M+FA-H	C12H24O2	-	66.8	-4.415418487	28267-32-5	0.134513171	99.0944	93.2262	82.3985	27.5438	13.7863	29.4555	23.8142	31.3084	31.2637	26.0469
neg_2561	Soyasaponin I	metab_10080	HMDB0034649	C08983	987.5233	6.4371	neg	M+FA-H	C48H78O18	-	71.4	6.613707063622671	51330-27-9	0.115820687	339.7402	333.7153	350.5839	272.6323	190.8602	229.5897	279.801	226.8234	244.4118	291.6295
neg_2582	Vulgaxanthin I	metab_10101	HMDB0029840	C08568	384.1015	6.5251	neg	M+FA-H	C14H17N3O7	-	84.6	-9.924761817	904-62-1	0.0320193167681	54.6646	52.056	54.7037	45.1143	51.3794	49.0879	39.5913	38.3359	37.923	40.6824
neg_2584	Koenoline	metab_10103	HMDB0033452	-	272.0918	6.535	neg	M+FA-H	C14H13NO2	-	58.9	-4.60690109	3909-78-2	0.0314345695964	0	0	0	0	0	0	54.6627	51.5517	51.6952	51.0363
neg_2592	FA(18:1(OH3))	metab_10111	-	-	365.2104	6.5661	neg	M+Cl	C18H34O5	91.2	-	1.07079255278388	-	0.0568418188143	86.0925	79.7019	88.2394	49.0629	41.2999	53.372	60.5707	57.0394	57.2045	52.6844
neg_2603	7-Ketodeoxycholic acid	metab_10122	HMDB0000391	-	451.2695	6.6268	neg	M+FA-H	C24H38O5	-	52.1	-1.583461355	911-40-0	0.326784462	12.2762	28.5847	20.4085	2.501	4.4016	3.9379	16.5242	28.8053	15.7417	16.2834
neg_2638	LysoPE(0:0/15:0)	metab_10156	LMGP02050035;HMDB0011472	-	484.2674	6.7675	neg	M+FA-H	C20H42NO7P	-	77.1	-1.50878431	-	0.236786664	27.3871	27.1707	26.3441	6.444	5.4175	3.8618	12.6249	17.2461	17.1556	10.4184
neg_2643	Gingerglycolipid C	metab_10161	HMDB0041095	-	715.3721	6.7779	neg	M+Cl	C33H60O14	-	54.6	6.428209537185531	35949-86-1	0.276146524	21.2595	15.782	22.988	16.784	10.403	8.6678	15.9921	8.5904	10.3042	11.0988
neg_2648	(Z)-4-Heptenal	metab_10166	HMDB0031483	-	223.1685	6.8274	neg	2M-H	C7H12O	-	63	-8.472433964	6728-31-0	0.169486764	0	0	0	0	0	0	16.4536	23.5063	24.8065	22.4838
neg_2666	Kinetensin 1-3	metab_10184	HMDB0012983	-	379.2107	6.9471	neg	M+Na-2H	C15H30N6O4	-	93	8.82580843269669	138482-55-0	0.124808217	19.1573	18.3936	19.9662	18.6754	11.5762	15.5674	24.9759	33.5151	32.3686	31.0681
neg_2667	10,11-dihydro-20-dihydroxy-LTB4	metab_10185	HMDB0012502;LMFA03020043	-	391.2111	6.9471	neg	M+Na-2H	C20H34O6	-	69.8	2.27952494901132	-	0.122304694	26.2314	31.9192	37.7328	11.0855	6.5847	7.8696	80.0739	90.2382	101.8255	78.6954
neg_2668	9-Undecenal	metab_10186	HMDB0037807	-	213.1489	6.9571	neg	M+FA-H	C11H20O	-	64	-4.061176921	143-14-6	0.0548419683013	409.663	370.7577	418.8679	580.1744	505.6783	486.3862	336.4699	357.4915	383.4738	351.5883
neg_2676	Phenylacetylglycine	metab_10194	HMDB0000821	C05598	238.0713	6.9859	neg	M+FA-H	C10H11NO3	50.7	-	-3.942737294	500-98-1	0.216573124	0	0	0	0	0	0	12.422	18.327	21.4069	16.866
neg_2694	Decanal propyleneglycol acetal	metab_10212	HMDB0032211	-	235.1694	7.1319	neg	M+Na-2H	C13H26O2	-	65.7	6.69201408125298	5421/12/5	0.342636009	0	0	0	0	0	0	16.2349	7.1118	15.0158	10.5783
neg_2705	Kessyl glycol	metab_10223	HMDB0037197	-	553.3794	7.1899	neg	2M+FA-H	C15H26O3	-	65.1	9.47502235002732	6894-57-1	0.0648311157978	30.8293	53.7289	50.37	1276.681	1234.1769	1221.832	333.0103	360.5201	373.8368	388.519
neg_2721	11-Hydroxy-9-tridecenoic acid	metab_10239	LMFA01050437;HMDB0035881	-	227.1646	7.3131	neg	M-H	C13H24O3	-	62.4	-2.914020413	105798-56-9	0.0908932446298	335.1615	331.394	374.4933	249.4767	228.7911	244.1994	208.2262	230.3124	189.0982	228.7128
neg_2727	3-Hydroxystigmast-5-en-7-one	metab_10245	LMST01040243;HMDB0034422	-	463.3375	7.3424	neg	M+Cl	C29H48O2	-	76.8	6.136642081038199	2034-74-4	0.171377696	69.9209	67.9248	68.1339	9.9747	16.217	8.0298	36.1901	27.4997	32.3955	24.5315
neg_2737	Gamma-Taraxastanonol	metab_10255	HMDB0033727	-	477.354	7.4032	neg	M+Cl	C30H50O2	-	52.9	8.05978596736899	232266-07-8	0.0941552409425	295.8455	275.5766	265.8183	61.7577	61.609	94.227	123.009	136.9117	134.4494	110.9816
neg_2751	Schleicherastatin 5	metab_10269	HMDB0035804	-	489.3552	7.4601	neg	M+FA-H	C29H48O3	-	69	-7.523292826	256445-58-6	0.154468996	13.1824	8.2139	14.4137	99.4481	113.0783	110.1394	67.4192	57.5619	53.0534	46.7918
neg_2755	Ethoxyquin	metab_10273	HMDB0039531	C07475	262.1443	7.4887	neg	M+FA-H	C14H19NO	-	52.2	-2.476191412	91-53-2	0.131000225	224.8061	181.9309	187.9953	799.403	825.7158	652.4586	328.4336	241.0801	316.7835	304.8077
neg_2774	(7'S,8'S)-4,7'-Epoxy-3,8'-bilign-7-ene-3',5-dimethoxy-4',9,9'-triol 4'-glucoside	metab_10292	HMDB0040636	-	555.1588	7.5829	neg	M+Cl	C26H32O11	-	63.7	-9.666829853	107870-87-1	0.17031184	7.1117	10.2888	8.6727	0	0	0	49.1386	49.1796	34.5606	51.9227
neg_2787	3'-Sialyllactosamine	metab_10305	HMDB0006607	-	669.1725	7.6571	neg	M+K-2H	C23H40N2O18	-	53.1	-5.959004463	126151-66-4	0.417453131	212.7902	161.4456	253.9015	105.6627	94.405	138.9028	22.7493	65.8172	77.9283	67.0686
neg_2791	12-Hydroxydodecanoic acid	metab_10309	HMDB0002059	C08317	215.1646	7.6756	neg	M-H	C12H24O3	-	85.7	-2.936500332	505-95-3	0.142245998	356.8935	279.0974	420.8037	401.1027	463.7794	363.3261	348.6648	364.6412	457.5291	341.7243
neg_2806	LysoPE(16:1(9Z)/0:0)	metab_10324	HMDB0011504	-	450.2621	7.8107	neg	M-H	C21H42NO7P	-	58.6	-1.050802924	-	0.0371101076136	102252.5509	103234.65	105208.6376	95922.0615	100117.5627	101591.4026	59620.3933	62147.0265	58883.6313	56810.8281
neg_2838	Dodecanoylcarnitine	metab_10356	LMFA07070062;HMDB0002250	-	364.2487	8.043	neg	M+Na-2H	C19H37NO4	-	50.4	5.24442826060581	25518-54-1	0.143953566	0	0	0	9.0522	0	0	96.0329	115.1978	89.136	120.9381
neg_2850	Alpha-CEHC	metab_10368	HMDB0001518	-	277.1441	8.136	neg	M-H	C16H22O4	57.8	-	-1.395382527	4072-32-6	0.0814623552931	332.9403	199.3105	267.6443	68.5948	65.5129	95.2737	188.8823	169.2625	199.7216	170.3317
neg_2856	LysoPE(15:0/0:0)	metab_10374	HMDB0011502	-	438.2621	8.1642	neg	M-H	C20H42NO7P	-	62	-1.143934837	-	0.0598281675898	49315.2964	48201.2606	50811.1524	22471.6383	22439.8053	23771.158	25237.7601	24492.5031	27665.8416	27373.4373
neg_2864	3-hydroxypentadecanoic acid	metab_10382	HMDB0061657	-	257.2114	8.2114	neg	M-H	C15H30O3	-	71.9	-3.276914166	-	0.359886643	79.2584	63.5137	29.7247	80.0198	74.3916	78.4249	63.1665	38.5902	29.047	63.5068
neg_2868	LysoPC(18:2(9Z,12Z))	metab_10386	HMDB0010386	-	564.3303	8.2207	neg	M+FA-H	C26H50NO7P	-	66	-0.765568476	-	0.217380231	7.828	7.1089	1.5692	0.0016	6.8385	5.4908	50.9784	61.7464	52.6121	35.4532
neg_2889	Boldione	metab_10407	HMDB0003422	C20144	283.1698	8.3222	neg	M-H	C19H24O2	-	90.1	-1.945274406	897-06-3	0.205795477	2.1302	6.6444	6.893	23.3759	32.0636	23.3892	15.3287	14.1475	16.7797	22.1165
neg_2919	Simvastatin hydroxy acid	metab_10437	HMDB0061047	-	917.5692	8.4757	neg	2M+FA-H	C25H40O6	-	61.6	6.954129203642711	-	0.382599871	479.759	539.228	634.6657	416.7402	453.4572	287.3212	183.0703	258.3505	217.4571	415.7801
neg_2938	Crustecdysone	metab_10456	HMDB0030180	C02633	515.2752	8.6075	neg	M+Cl	C27H44O7	-	61.1	-6.022490617	5289-74-7	0.125175015	93.0016	54.5002	62.0409	55.2204	64.7003	93.0784	77.0651	83.0173	70.9525	61.5733
neg_2941	(S)-10,16-Dihydroxyhexadecanoic acid	metab_10459	HMDB0037798	C08285	269.2113	8.6263	neg	M-H2O-H	C16H32O4	-	72.3	-3.325244421	69232-67-3	0.547912692	0	0	0	0	0	0	8.6103	7.724	12.0852	2.0292
neg_2949	1-pentadecanoyl-glycero-3-phosphate	metab_10467	LMGP10050037;HMDB0062324	-	395.2194	8.6547	neg	M-H	C18H37O7P	-	67.1	-2.489995425	-	0.330626613	247.2212	224.2966	204.4915	42.0033	52.1599	41.0353	51.6848	52.4743	24.0845	36.2418
neg_2952	LysoPE(0:0/20:0)	metab_10470	LMGP02050045;HMDB0011481	-	554.3472	8.6735	neg	M+FA-H	C25H52NO7P	-	82.5	1.72922247698859	-	0.0352715537749	0	0	0	0	0	0	1129.4932	1043.2528	1095.5017	1120.3657
neg_2969	2-Hydroxy-22-methyltetracosanoic acid	metab_10487	LMFA01030969;HMDB0040909	-	435.3206	8.8342	neg	M+K-2H	C25H50O3	-	68.1	-9.921176372	52900-16-0	0.141496476	60.3402	85.8558	96.4463	28.1185	31.6789	13.7894	15.1941	17.3042	21.324	18.0875
neg_2992	LysoPE(0:0/22:1(13Z))	metab_10510	HMDB0011491;LMGP02050055	-	580.363	8.9802	neg	M+FA-H	C27H54NO7P	-	57.1	1.93553341744558	-	0.0363738969931	133.8732	123.7856	124.9294	247.4115	230.1299	207.9332	144.0899	145.1709	153.9495	154.0629
neg_2994	N-Oleoyl-L-Serine	metab_10512	-	-	368.2796	8.9895	neg	M-H	C21H39NO4	60.3	-	-2.823492039	-	0.110397136	855.0594	810.448	781.2429	730.9189	638.8817	637.9381	329.7086	383.897	325.5126	295.398
neg_3015	Protoporphyrin	metab_10531	-	C02191;C05183	561.251	9.0477	neg	M-H	C34H34N4O4	51.6	-	0.43598385159153	-	0.0343623040514	494.437	667.3014	582.0302	333.146	332.5582	364.4265	273.5545	253.0359	256.8413	263.5719
neg_3049	Leukotriene D5	metab_10564	LMFA03020073;HMDB0012994	-	515.2161	9.2083	neg	M+Na-2H	C25H38N2O6S	-	65.8	-7.291518668	-	0.391460489	473.9727	299.5232	337.429	372.7127	316.1231	262.2376	869.9876	372.9073	471.2851	506.687
neg_3075	D-Tocotrienol	metab_10590	HMDB0030008	-	417.2762	9.3023	neg	M+Na-2H	C27H40O2	-	71.5	-3.281726303	25612-59-3	0.170694069	0	17.3055	3.9297	480.4699	403.735	432.5236	117.8412	110.904	153.4898	108.4047
neg_3096	DL-2-hydroxy stearic acid	metab_10611	LMFA02000120	-	299.2583	9.4156	neg	M-H	C18H36O3	55.6	-	-3.044810958	-	0.208919352	91.5327	65.2528	59.5799	114.6517	155.8983	146.2576	182.3241	143.6481	122.1852	117.5293
neg_3131	N-Stearoyl GABA	metab_10644	HMDB0062341;LMFA08020106	-	414.3245	9.551	neg	M+FA-H	C22H43NO3	-	92.6	5.444971074178669	-	0.407855994	0	0	1.5433	36.1162	25.678	28.4763	5.5736	6.1517	12.7226	7.5073
neg_3164	Tridecanoic acid	metab_10676	LMFA01010013;HMDB0000910	C17076;C13795	235.1698	9.6954	neg	M+Na-2H	C13H26O2	-	74.4	8.54864893339882	638-53-9	0.382587047	0	0	0	0	0	0	10.5699	16.4356	10.9127	6.1469
neg_3173	Idarubicin	metab_10685	HMDB0015308	-	518.1428	9.7348	neg	M+Na-2H	C26H27NO9	-	72.6	-0.98308406	58957-92-9	0.419837448	0	0	0	0	0	0	49.6248	18.6335	33.2625	54.6758
neg_3192	Tsibulin 2	metab_10704	HMDB0037388	-	363.2506	10.0064	neg	2M-H	C11H18O2	-	50.7	-9.556463803	126624-27-9	1.475619633	0	8.2065	2.5784	22.449	38.3206	21.9884	3.368	0	1.1334	17.4613
neg_3210	Stearoyllactic acid	metab_10722	HMDB0033372;LMFA07011021	-	355.2843	10.1466	neg	M-H	C21H40O4	-	92.9	-2.941976627	4253-64-9	0.305591251	0	0	0	0	0	0	11.2056	10.5455	17.8532	9.6016
neg_3297	PE(16:1(9Z)/22:4(7Z,10Z,13Z,16Z))	metab_10809	LMGP02010538;HMDB0008976	C00350	800.4926	11.1044	neg	M+Cl	C43H76NO8P	-	81	-9.965970107	-	0.272054974	53.5781	98.561	61.6571	78.8789	102.0416	87.1727	121.7456	174.3444	179.4319	240.8164
neg_3311	PS(15:0/18:0)	metab_10823	HMDB0112322;LMGP03010914	-	770.4987	11.3065	neg	M+Na-2H	C39H76NO10P	-	56.2	4.501260243808219	-	0.138444284	411.7498	448.9571	417.5803	228.5047	237.6597	222.8563	441.7822	448.5258	519.9131	589.0465
neg_3330	PC(18:1(11Z)/18:1(11Z))	metab_10842	HMDB0008070;LMGP01010841	C00157	830.5951	11.63	neg	M+FA-H	C44H84NO8P	-	64.2	4.3661642305602015	-	0.102734173	4.8462	29.9504	17.9545	55.5428	54.4686	47.5596	109.9102	110.7905	87.9789	102.3228
neg_3331	PE(15:0/22:1(13Z))	metab_10843	HMDB0008908	-	804.579	11.6488	neg	M+FA-H	C42H82NO8P	-	58.5	3.9877397131556	-	0.0143573768346	2813.99	3213.8997	2931.6944	3688.9435	3612.1249	3235.4666	3344.3037	3423.3419	3461.284	3400.9621
neg_3338	PE(20:2(11Z,14Z)/22:6(4Z,7Z,10Z,13Z,16Z,19Z))	metab_10850	HMDB0009309;LMGP02010901	-	852.5032	11.8008	neg	M+K-2H	C47H78NO8P	-	50.2	9.86588700916033	-	0.197889533	245.562	405.8903	496.0662	404.558	411.0596	488.1298	471.6959	569.4332	654.8437	756.3191
neg_3346	3-Oxo-12,18-ursadien-28-oic acid	metab_10858	HMDB0037065	-	489.2762	11.947	neg	M+K-2H	C30H44O3	-	90.5	-3.195185871	273223-69-1	0.146587009	220.6964	234.4115	227.2627	192.9031	135.6097	149.0276	407.4526	450.4822	357.5485	321.9211
neg_3363	PA(16:1(9Z)/16:0)	metab_10875	HMDB0114855;LMGP10010205	-	645.4509	13.3219	neg	M-H	C35H67O8P	-	95.3	1.22585469071293	-	0.0883805344616	1942.5222	2025.7273	2074.4825	875.3692	879.5041	971.3758	1230.7925	1135.1135	1026.8736	1028.842
neg_3759	PS(15:0/20:1(11Z))	metab_11271	HMDB0112285;LMGP03010151	-	796.5143	11.3065	neg	M+Na-2H	C41H78NO10P	-	50.2	4.25229763098846	-	0.163852869	195.5276	208.159	177.5326	165.2778	151.1335	150.9564	201.6861	179.8217	255.3401	247.1973
neg_3811	Blumenol C glucoside	metab_11323	HMDB0040668	-	407.1864	10.838	neg	M+Cl	C19H32O7	-	63.8	5.80055879597976	62512-23-6	0.164641712	449.5832	462.8301	487.6043	431.5269	415.8919	453.5936	1617.1648	1125.8227	1274.2483	1212.5878
neg_3831	PS(16:1(9Z)/16:0)	metab_11343	HMDB0012365;LMGP03010207	-	754.4672	10.6661	neg	M+Na-2H	C38H72NO10P	-	52.4	4.33301180639012	-	0.100972275	502.9118	671.7645	659.3465	638.7424	799.0687	701.3207	1146.481	1089.7867	1207.5705	1371.197
neg_3842	3-trans-Caffeoyltormentic acid	metab_11354	HMDB0040650	-	631.3667	10.5804	neg	M-H2O-H	C39H54O8	-	54.1	4.099023029561991	144604-16-0	0.234850939	2.8364	15.7272	28.295	60.5297	35.9448	37.0228	19.9539	27.5973	20.3925	32.0717
neg_3846	Asiminenin A	metab_11358	HMDB0029959	-	605.4753	10.5616	neg	M-H	C37H66O6	-	52.4	-5.599531133	168075-11-4	0.513155678	0	0	0	0	0	0	3.2946	15.8239	11.1204	10.0434
neg_3871	Homodolicholide	metab_11383	HMDB0033907	-	491.3366	10.3374	neg	M-H	C29H48O6	-	53.4	-2.513655037	86630-40-2	0.208232708	9.0107	20.2235	15.1784	80.7502	78.5564	63.6314	55.7509	43.2045	54.7071	71.7529
neg_3896	Alpha-Chaconine	metab_11408	HMDB0039353	C10796	886.4749	10.1321	neg	M+Cl	C45H73NO14	-	56.5	2.78702017516563	20562-03-2	1.013539389	2.7208	0	8.9482	6.6429	0	0	3.3906	11.7385	0.4968	3.4877
neg_3910	Melleolide	metab_11422	HMDB0035689	-	399.183	10.1129	neg	M-H	C23H28O6	-	72.9	4.2763202665827205	82869-08-7	0.624653459	2.2259	0	0.2648	0	0	0	12.551	9.874	2.5979	4.5353
neg_3911	Citreoviridin A	metab_11423	HMDB0030868	-	383.1885	10.1129	neg	M-H2O-H	C23H30O6	-	50.5	5.16136378691588	25425-12-1	0.407308171	155.593	179.0431	197.7124	159.5515	164.6685	143.245	1203.1818	679.4973	557.6517	566.0882
neg_3950	Minocycline	metab_11459	HMDB0015152;LMPK07000002	C07225	456.1806	9.7834	neg	M-H	C23H27N3O7	-	51.5	6.41256743985607	10118-90-8	0.545517463	11.3421	8.5997	25.8172	9.4711	6.8911	12.6984	1.8618	8.5735	12.1634	9.6979
neg_3962	3,17-Androstanediol glucuronide	metab_11471	LMST05010037;HMDB0010321	-	503.2371	9.7348	neg	M+Cl	C25H40O8	-	60.9	-9.859471196	-	0.132661183	216.0784	262.7936	232.0426	181.1791	159.458	175.0812	137.7527	151.405	157.6977	187.6018
neg_4003	Prostaglandin G2 2-glyceryl Ester	metab_11512	HMDB0062591	-	477.222	9.6378	neg	M+Cl	C23H38O8	-	56.5	-9.146733751	-	0.169328571	108.8728	121.6937	99.3261	40.9222	19.0802	22.457	67.8686	46.8714	67.7885	68.7227
neg_4009	Xi-10-Hydroxyoctadecanoic acid	metab_11517	HMDB0037396	-	299.2582	9.6184	neg	M-H	C18H36O3	-	65.4	-3.21025892	638-26-6	0.188156397	77.9457	40.8954	40.9994	61.8562	46.7	51.5468	242.2407	175.6491	180.3408	161.637
neg_4057	Polyoxyethylene (600) monoricinoleate	metab_11565	HMDB0032476	-	385.2956	9.435	neg	M+FA-H	C21H40O3	-	63	-1.089291198	9004-97-1	0.186691323	0	0	0	173.3398	194.6441	159.6812	45.7719	35.5515	35.2924	29.3631
neg_4075	Ubiquinone-4	metab_11583	HMDB0006710	-	475.2843	9.3495	neg	M+Na-2H	C29H42O4	-	53	2.80077509666192	4370-62-1	0.334970851	5.2288	0	0	123.7068	81.7112	31.0488	41.2181	36.2988	17.8892	27.3741
neg_4087	Erythrodiol 3-decanoate	metab_11595	HMDB0034510	-	631.4817	9.3116	neg	M+Cl	C40H68O3	-	60.5	-7.546974757	36286-67-6	0.393113348	126.9223	172.3296	181.9292	105.062	82.7773	113.3954	112.1658	183.0531	89.5844	82.5062
neg_4098	PE(14:1(9Z)/22:6(4Z,7Z,10Z,13Z,16Z,19Z))	metab_11606	HMDB0008880;LMGP02010451	-	768.4417	9.2648	neg	M+Cl	C41H68NO8P	-	78.4	5.47603350953899	-	0.638691077	0	6.2011	7.7192	78.2731	70.7052	72.4346	5.3787	24.7155	8.016	18.4257
neg_4104	Prednisone	metab_11612	LMST02030180;HMDB0014773	C07370	379.1554	9.2648	neg	M+Na-2H	C21H26O5	-	57	7.67854892997157	1953/3/2	0.216539438	68.2187	75.7169	23.5203	50.4446	32.7115	33.5853	560.7647	422.8362	358.6565	370.3409
neg_4155	LysoPC(18:0)	metab_11661	HMDB0010384	C04230	568.3611	9.1045	neg	M+FA-H	C26H54NO7P	-	84.6	-1.619991998	-	0.406553492	0	0	1.565	0	0	0	8.1013	7.3469	14.1412	17.1676
neg_4197	Ganodosterone	metab_11702	HMDB0039148	-	389.2884	8.9992	neg	M-H2O-H	C28H40O2	-	60.3	8.410481081132769	19698-66-9	0.242423599	101.0859	62.5506	84.946	219.1683	146.8873	186.1017	75.5778	66.3089	45.5963	48.6732
neg_4221	Glyceryl lactooleate	metab_11726	HMDB0032298;LMFA07010900	-	463.2825	8.8825	neg	M+Cl	C24H44O6	-	75.8	-1.613489557	30283-16-0	0.272963299	38.3329	43.9629	50.3802	188.4195	157.1548	191.3253	69.9432	84.696	57.3606	43.8342
neg_4225	PE(14:0/18:4(6Z,9Z,12Z,15Z))	metab_11730	HMDB0008832;LMGP02011244	-	718.4197	8.8631	neg	M+Cl	C37H66NO8P	-	98.1	-3.396250981	-	0.170238266	49.3567	60.2402	65.9501	15.5036	10.0229	18.251	96.2323	95.8716	135.4605	115.7907
neg_4257	MG(0:0/18:2(9Z,12Z)/0:0)	metab_11762	HMDB0011538	-	389.2441	8.7112	neg	M+Cl	C21H38O4	-	63.4	-6.501397474	-	0.188759834	9.3451	54.5615	5.4915	675.8066	832.4314	863.7824	267.0468	360.0129	414.3976	309.1614
neg_4307	Cortol	metab_11810	HMDB0003180	C05482	403.2227	8.5134	neg	M+Cl	C21H36O5	-	96.1	-8.214801948	516-38-1	0.385906614	45.3409	35.9668	49.738	171.1729	175.7362	195.6887	48.9633	39.2197	88.1707	86.882
neg_4332	Phytosphingosine	metab_11835	LMSP01030001;HMDB0004610	C12144	338.2692	8.447	neg	M+Na-2H	C18H39NO3	-	96.4	4.84473596197812	554-62-1	1.123287068	23.5443	42.3977	24.5721	22.8879	41.5573	36.864	0	7.6098	15.3038	1.7107
neg_4347	Vignatic acid A	metab_11850	HMDB0033599	-	588.2534	8.3797	neg	M+Cl	C30H39N3O7	-	58.8	9.338913832412713	181485-19-8	0.135934472	101.1423	117.0854	63.0524	118.6429	169.76	149.5407	179.4489	212.8047	175.0054	231.6307
neg_4354	LysoPC(18:1(11Z))	metab_11857	HMDB0010385;LMGP01050138	C04230	566.3464	8.3558	neg	M+FA-H	C26H52NO7P	-	63.3	0.18712835044182	-	0.0949563068537	2115.7404	1989.6124	1954.5583	2291.8622	2515.7374	2457.0109	1409.4005	1531.2369	1306.9874	1231.3247
neg_4363	14-HDoHE	metab_11866	HMDB0060044	-	377.2076	8.3222	neg	M+Na-2H	C23H32O3	-	65.5	-6.123778835	-	0.154853816	106.745	134.2097	164.1411	378.3655	315.2091	345.9916	128.8608	188.2943	172.3319	173.893
neg_4382	Gamma-Eudesmol rhamnoside	metab_11884	HMDB0037961	-	403.2236	8.259	neg	M+Cl	C21H36O5	-	96.2	-5.689328547	349112-31-8	0.245339847	22.2633	29.5322	29.7577	83.4923	83.2976	87.1507	21.0159	26.3957	25.5951	14.6798
neg_4394	Bimatoprost	metab_11896	HMDB0015041	-	414.2651	8.2207	neg	M-H	C25H37NO4	-	65.4	0.20496775328479	155206-00-1	0.649632664	30.4782	5.7121	7.912	75.3436	58.5095	40.2474	17.0145	46.9997	16.1409	15.1197
neg_4406	Sarcodon scabrosus Depsipeptide	metab_11908	HMDB0041421	-	506.25	8.1642	neg	M+Na-2H	C23H39N3O8	-	54.6	3.33406151118276	-	0.0495384137007	1969.5321	1931.2572	2028.3645	979.5427	1013.7941	1052.381	1497.824	1559.9421	1685.5875	1572.5589
neg_4407	Hexyl salicylic acid	metab_11909	HMDB0061943	-	443.2444	8.1642	neg	2M-H	C13H18O3	-	59.7	1.00487700077846	-	0.140104313	0	6.7526	2.8549	38.8174	38.5157	37.1203	30.0932	34.8506	24.9291	28.2731
neg_4419	S-Propyl 1-propanesulfinothioate	metab_11921	HMDB0034394	-	165.0403	8.1079	neg	M-H	C6H14OS2	-	54	-6.139700263	1948-52-3	0.659599121	0	0	0	0	4.0976	0	786.5434	461.9638	255.6644	166.0768
neg_4430	Malformin	metab_11932	HMDB0029429	-	510.2204	8.0244	neg	M-H2O-H	C23H39N5O5S2	-	58.6	-1.923761038	53571-13-4	0.252558618	18.2183	3.5484	6.1747	19.6236	7.3008	22.1425	48.0732	34.4103	64.0965	46.4855
neg_4465	Homocapsaicin	metab_11967	HMDB0036329	C20215	300.1961	7.8759	neg	M-H2O-H	C19H29NO3	-	61.1	-2.54819467	58493-48-4	0.152930046	56.8892	78.3781	43.7063	576.3485	595.2333	611.8729	155.3169	172.1553	208.7494	214.9177
neg_4518	N-[2-(4-Prenyloxyphenyl)ethyl]tiglamide	metab_12020	HMDB0041142	-	573.3694	7.6014	neg	2M-H	C18H25NO2	-	50.4	-0.704352901	172837-74-0	0.211247665	286.3102	270.4335	266.6819	56.9425	48.4439	32.1564	23.5242	20.9315	22.5649	14.0492
neg_4539	LysoPC(14:0/0:0)	metab_12041	HMDB0010379	-	512.2988	7.5454	neg	M+FA-H	C22H46NO7P	-	79.6	-1.183679381	20559-16-4	0.504893162	25.3916	27.7923	29.003	25.9368	8.4156	21.5408	20.548	22.2183	9.512	7.4245
neg_4543	Piperolein B	metab_12045	HMDB0030340	-	342.207	7.5359	neg	M-H	C21H29NO3	-	56.2	-1.277790789	30505-89-6	0.0567881966426	168.0775	171.3757	177.2611	452.1736	477.1571	482.6533	285.5109	296.0554	267.4283	305.7141
neg_4560	Undecanal propyleneglycol acetal	metab_12062	HMDB0032548	-	273.2066	7.4887	neg	M+FA-H	C14H28O2	-	86.8	-2.445175165	74094-62-5	0.311981276	74.9772	55.0183	61.3036	0	0	0	12.6193	12.2477	13.3986	5.9284
neg_4565	N-arachidonoylglycinate	metab_12067	HMDB0062617	-	406.2589	7.4601	neg	M+FA-H	C22H35NO3	-	57.3	-2.667267213	-	0.156645072	93.7182	75.0381	80.0807	8.7185	9.8007	6.8171	34.9402	24.016	27.8993	30.6719
neg_4570	Alpha-Amylcinnamyl acetate	metab_12072	HMDB0036207	-	291.1596	7.4411	neg	M+FA-H	C16H22O2	-	62.5	-2.463476338	7493-78-9	0.61294901	0	0	0	1.0914	0	0	69.3845	37.5991	19.2346	22.8355
neg_4603	4alpha-carboxy-4beta-methyl-5alpha-cholesta-8-en-3beta-ol	metab_12105	LMST01010227;HMDB0062384;HMDB0012165	-	489.3541	7.3036	neg	M+FA-H	C29H48O3	-	66.9	-9.933796465	-	0.306659624	5.5121	3.7742	5.6972	40.4532	36.0992	39.2213	15.7889	19.8031	23.5292	32.2014
neg_4623	Ribothymidine	metab_12125	HMDB0000884	-	239.0665	7.2369	neg	M-H2O-H	C10H14N2O6	-	63	-3.233880997	1463-10-1	0.0701747222647	0	0	0	29.0283	21.5071	29.1044	85.3742	95.8198	100.8159	97.4206
neg_4644	Deoxycholic acid glycine conjugate	metab_12146	LMST05030006;HMDB0000631	C05464	470.2852	7.1414	neg	M+Na-2H	C26H43NO5	-	78.5	-7.976148595	360-65-6	0.548375436	43.998	46.7067	47.7747	2.6638	3.4416	3.0029	6.615	6.7212	11.3528	19.5166
neg_4647	2-Hydroxyundecanoate	metab_12149	HMDB0059736	-	201.1492	7.1319	neg	M-H	C11H22O3	-	78.2	-2.153903416	-	0.130594096	87.702	79.7792	81.7786	25.9523	32.2841	37.1163	44.7064	41.4517	33.434	44.9289
neg_4650	Norpropoxyphene	metab_12152	HMDB0041962	-	324.1991	7.1123	neg	M-H	C21H27NO2	-	51.7	6.83005665310353	66796-40-5	0.0821317171962	119.9449	121.5297	127.809	54.558	53.6489	46.2956	77.0322	65.4736	66.6686	75.0633
neg_4675	2-trans-6-cis-Dodecadienal	metab_12177	HMDB0032531	-	225.1486	7.0051	neg	M+FA-H	C12H20O	-	63.1	-5.908656141	21662-13-5	0.128408306	0	0	0	0	0	0	18.4891	17.9748	19.0974	23.5138
neg_4701	(��)9-HpODE	metab_12203	-	-	311.2218	6.9376	neg	M-H	C18H32O4	58.5	-	-3.169573712	-	0.020176011	508.8209	534.5533	567.8161	356.5802	375.4078	365.766	1076.9739	1087.9145	1070.3782	1037.8145
neg_4704	(1S,4R)-10-Hydroxyfenchone glucoside	metab_12206	HMDB0033226	-	705.3307	6.9181	neg	2M+FA-H	C16H26O7	-	60.4	-4.817401409	217960-75-3	0.0552517235466	0.9493	0	0	8.2087	11.8885	16.382	87.4455	79.5864	82.4942	89.9464
neg_4719	Melledonal C	metab_12221	HMDB0035866	-	515.1217	6.8476	neg	M+Cl	C24H29ClO8	-	98.1	-5.746782087	117458-35-2	0.320058752	0	0	0	2.0014	1.0704	1.2566	11.8522	10.6079	21.0554	14.7352
neg_4723	D8'-Merulinic acid A	metab_12225	HMDB0041454	-	435.2748	6.838	neg	M+FA-H	C24H38O4	-	56.2	-1.146170741	69506-65-6	0.103132797	103.3778	95.0871	111.6053	129.4833	134.2179	127.8309	94.9862	85.5796	99.8751	109.7291
neg_4734	Tryptophyl-Aspartate	metab_12236	HMDB0029079	-	354.0882	6.7876	neg	M+Cl	C15H17N3O5	-	67.6	6.238421765657481	-	0.348761404	28.1494	23.493	22.2197	19.4617	16.8018	19.8131	6.1317	15.2522	14.425	15.3743
neg_4741	4-Hydroxydebrisoquine	metab_12243	HMDB0006468	-	236.1045	6.7779	neg	M+FA-H	C10H13N3O	-	63.8	2.35212584547736	59333-79-8	0.0851839521323	85.2043	92.7475	87.3056	47.1115	45.8131	44.3939	119.9196	117.4554	112.2702	136.2364
neg_4771	10-Undecen-2-one	metab_12273	HMDB0033577;LMFA12000157	-	213.149	6.7184	neg	M+FA-H	C11H20O	-	76.5	-3.761163813	36219-73-5	0.0894997637931	331.3694	304.3991	280.0025	340.3921	337.0317	399.4349	220.8461	245.448	198.8254	212.1831
neg_4807	Guggulsterone	metab_12308	HMDB0002726	-	363.1912	6.5865	neg	M+Na-2H	C22H30O3	-	92.8	-8.750888056	95975-55-6	0.251958275	18.4107	18.3712	20.6261	33.3736	27.8024	47.2298	21.977	29.187	22.0511	15.5062
neg_4818	3,4-Dimethyl-5-pentyl-2-furanpropanoic acid	metab_12319	HMDB0112083	-	283.1545	6.5455	neg	M+FA-H	C14H22O3	-	65	-2.676762592	116627-39-5	0.0733057189041	0.0411	0.116	0.081	2.6333	2.518	22.6416	156.2046	136.6785	144.9483	132.4968
neg_4826	Undecanal	metab_12327	HMDB0030941;LMFA06000064	-	215.1647	6.5251	neg	M+FA-H	C11H22O	-	93.8	-3.580710333	112-44-7	0.15368264	5.9521	7.2455	10.5861	0	0	0	11.9695	17.374	14.9244	14.0249
neg_4845	3-Methoxymorphinan	metab_12346	HMDB0014045	-	302.1754	6.466	neg	M+FA-H	C17H23NO	-	63.3	-3.034084094	1531-25-5	0.134576235	11.5848	8.2371	3.4315	331.2637	284.5396	332.6993	118.5736	116.868	91.9416	94.5234
neg_4857	Norgestimate	metab_12358	HMDB0015092	-	404.2026	6.4076	neg	M+Cl	C23H31NO3	-	52.9	7.60928513769364	35189-28-7	0.089594389	144.6757	120.0902	127.3289	133.3168	143.6395	144.8175	121.6328	119.6733	135.6181	144.1695
neg_4865	Annocherin A	metab_12366	HMDB0033399	-	451.2679	6.3873	neg	M+FA-H	C24H38O5	-	54.3	-5.439882681	218281-62-0	0.129893537	13.7775	10.231	7.8656	6.5835	5.5654	4.5412	10.8621	8.9792	9.0879	11.6331
neg_4868	Trans-EKODE-(E)-Ib	metab_12369	-	-	309.2058	6.3873	neg	M-H	C18H30O4	73.2	-	-4.422231714	-	0.16648274	114.0402	89.8824	124.7675	59.9799	60.7503	81.8717	97.4541	68.2556	70.9367	80.8914
neg_4872	1-Acetoxy-2-hydroxy-16-heptadecyn-4-one	metab_12373	HMDB0031007;LMFA05000595	-	359.2017	6.377	neg	M+Cl	C19H32O4	-	51.2	7.04892175693456	24607-10-1	0.0549219198544	205.9934	180.396	207.1054	411.3378	405.3266	389.6965	280.5946	259.173	254.7101	283.9696
neg_4882	Panaquinquecol 6	metab_12383	LMFA07010986;HMDB0035500	-	317.1741	6.3478	neg	M-H	C19H26O4	-	60.1	-5.32835339	145400-15-3	0.1772589	173.8811	179.3112	244.1174	128.4048	176.8457	69.8946	148.8158	110.3493	100.4127	114.8397
neg_4887	(3b,9R)-5-Megastigmene-3,9-diol 9-[apiosyl-(1->6)-glucoside]	metab_12388	LMFA13010056;HMDB0038327	-	541.2459	6.3381	neg	M+Cl	C24H42O11	-	67.6	7.49193399870531	347852-04-4	0.301060285	42.11	37.0457	45.0317	36.1254	36.3731	33.3301	27.885	24.3272	36.3793	17.2235
neg_4899	(1,3-diphenylpropoxy)sulfonic acid	metab_12400	HMDB0135230	-	291.0689	6.3005	neg	M-H	C15H16O4S	-	51.7	-2.418094891	-	0.0790874773049	2249.7925	2285.5442	2352.643	1230.7824	1300.6512	1120.1672	1573.9567	1524.0497	1307.1767	1457.8808
neg_4924	Medrysone	metab_12425	HMDB0014398	C14643	365.207	6.2343	neg	M+Na-2H	C22H32O3	-	90.4	-8.292950793	2668-66-8	0.078531198	378.6784	357.3652	379.8369	94.0994	102.2081	106.924	239.1686	198.9773	212.8869	225.611
neg_4940	PGP(16:0/22:6(4Z,7Z,10Z,13Z,16Z,19Z))	metab_12441	HMDB0013486	-	919.4791	6.1563	neg	M+FA-H	C44H76O13P2	-	51.7	5.47215801889303	-	0.131705094	4.3458	3.0985	4.1126	1.2173	0	0	8.3323	8.8841	11.1379	9.0372
neg_4970	Dodecanedioic acid	metab_12471	HMDB0000623;LMFA01170009	C02678;C16308	229.1447	6.0703	neg	M-H	C12H22O4	-	61.8	0.913820430718215	693-23-2	0.303080627	28.7478	39.4083	35.0957	3.0762	2.7994	10.7334	19.3509	26.0414	27.6942	39.8882
neg_5006	(-)-3-Cyanomethyl-3-hydroxy-1H-indol-2(3H)-one	metab_12507	HMDB0038633	-	223.0264	5.9478	neg	M+Cl	C10H8N2O2	-	52.3	-8.213264262	137761-24-1	1.38060321	3.4486	0.0218	0.318	2.1305	15.5668	8.1418	5.515	1.8438	24.2693	0.3978
neg_5018	Monocrotaline	metab_12519	HMDB0034363	C10350	346.129	5.9	neg	M+Na-2H	C16H23NO6	-	56.3	5.658556449956219	315-22-0	0.346165448	0	0	0	0	0	0	5.2247	7.2722	11.3621	6.6168
neg_5031	2-octenoylglycine	metab_12532	HMDB0094801	-	180.1024	5.8622	neg	M-H2O-H	C10H17NO3	-	85.3	-2.956477918	-	0.325249427	138.7712	130.5901	122.5976	60.6181	82.8809	29.6851	94.16	57.2321	117.4028	66.7451
neg_5046	3,14-Dihydroxy-11,13-dihydrocostunolide	metab_12547	HMDB0035647	-	301.1188	5.7907	neg	M+Cl	C15H22O4	-	57.5	-9.240934001	102518-83-2	0.194086737	182.3166	224.6892	212.2082	237.1873	289.9275	299.6248	144.075	207.9407	172.2083	137.4458
neg_5047	3-[4-hydroxy-2-methoxy-3-(3-methylbut-2-en-1-yl)phenyl]propanoic acid	metab_12548	HMDB0124832	-	285.1125	5.7907	neg	M+Na-2H	C15H20O4	-	67	6.338707416538099	-	0.0873638639917	0	0	2.7061	0	0	0	218.5439	237.2517	203.1432	194.8869
neg_5048	Dihydromorphine	metab_12549	HMDB0060548	C11782	619.297	5.7813	neg	2M+FA-H	C17H21NO3	-	52.9	-9.596448673	-	0.83164727	20.6641	10.158	4.5985	0	0	0	21.8907	43.5129	0	20.1316
neg_5095	(��)-3-Hydroxynonanoic acid	metab_12596	HMDB0031513	-	173.1179	5.6295	neg	M-H	C9H18O3	-	91	-2.331369391	88930-09-0	0.388673538	180.7001	125.8509	173.3239	27.5406	33.5273	43.2779	43.8116	86.8085	50.5226	99.8027
neg_5102	1-Acetoxy-4,6-tetradecadiene-8,10,12-triyne	metab_12603	HMDB0030881	-	285.1126	5.6105	neg	M+FA-H	C16H16O2	-	63	-2.810592316	6581-87-9	0.11749979	140.4477	151.6641	207.4137	222.7803	173.3377	336.104	281.5417	222.2303	280.8684	291.6537
neg_5128	N-Phenylacetylphenylalanine	metab_12629	HMDB0002372	-	282.1131	5.4962	neg	M-H	C17H17NO3	75.7	-	-1.775969125	738-75-0	0.225933837	113.6658	96.2465	116.7033	63.5508	60.5807	58.2132	45.4028	34.5217	44.5378	59.8124
neg_5137	Glutethimide	metab_12638	HMDB0015505	C07489	262.1082	5.475	neg	M+FA-H	C13H15NO2	-	65.8	-1.156114108	77-21-4	0.292516437	9.1211	11.0595	7.3837	17.6657	10.9139	12.4531	17.9702	9.8804	21.4441	18.6169
neg_5172	Neocnidilide	metab_12673	HMDB0034450	C17002	239.1283	5.355	neg	M+FA-H	C12H18O2	-	58.1	-2.781673754	4567-33-3	0.0939119190153	0	0	0	0	0	0	15.5715	12.8181	14.5292	12.988
neg_5211	PS(MonoMe(11,3)/DiMe(13,5))	metab_12712	HMDB0061599	-	946.5267	5.2424	neg	M+K-2H	C49H84NO12P	-	68.7	5.433221459880801	-	1.146823651	0	0	0	0	0	0	1.3384	4.2827	0.2323	10.9743
neg_5216	Lyciumoside III	metab_12717	HMDB0039553	-	669.3462	5.2304	neg	M+Na-2H	C32H56O13	-	70.5	-0.850428153	-	0.0642235667704	669.9764	696.4745	683.035	449.1751	558.8904	540.6301	469.7613	516.6048	456.8716	517.5427
neg_5225	Lucidenic acid J	metab_12726	HMDB0035700	-	511.2343	5.1975	neg	M+Na-2H	C27H38O8	-	50.5	5.9790335775127685	-	0.0577759451527	463.0585	499.8792	545.6041	449.2397	468.3732	475.5972	384.996	437.7232	406.1273	391.8868
neg_5253	Hydroxymethyl indol-3-yl ketone	metab_12754	HMDB0038628	-	174.0556	5.1406	neg	M-H	C10H9NO2	-	91.3	-2.63235146	2400-51-3	0.32253213	41.7028	83.0039	48.9517	24.7759	53.7293	26.085	53.8634	38.4577	37.5106	23.5936
neg_5310	8-Hydroxyoctanoate	metab_12811	HMDB0061914	-	159.1023	4.9845	neg	M-H	C8H16O3	-	57.7	-2.498075085	-	0.100466629	214.0176	277.921	221.125	280.982	325.9675	294.6867	295.347	352.72	375.6335	357.0277
neg_5343	Macaridine	metab_12844	HMDB0039455	-	260.0927	4.8962	neg	M+FA-H	C13H13NO2	-	81.8	-0.723363261	-	0.485237451	8.079	16.1946	9.645	12.9181	14.2355	12.7749	8.6024	5.4343	17.7104	11.2314
neg_5348	Arginyl-Asparagine	metab_12849	HMDB0028704	-	287.1479	4.8859	neg	M-H	C10H20N6O4	-	88.3	2.10787816721573	-	0.700923033	9.5846	5.0035	10.1212	13.6214	7.2623	8.9157	3.5379	2.942	10.2251	3.2576
neg_5393	2,4-DINITROPHENOL	metab_12894	-	C02496	183.0042	4.7316	neg	M-H	C6H4N2O5	82.8	-	-3.160079205	-	0.737857367	0	0	0	89.2863	74.2521	43.1333	4.3786	22.0063	4.9383	14.1553
neg_5400	Fusarochromanone	metab_12901	HMDB0033514	-	273.1243	4.7094	neg	M-H2O-H	C15H20N2O4	-	53.6	-0.454017048	104653-89-6	0.537573675	0	0	0	3.2178	2.468	5.4117	19.2496	8.9452	4.7765	12.7772
neg_5529	Pseudoecgonine	metab_13030	HMDB0006348	C12449	230.1027	4.3056	neg	M+FA-H	C9H15NO3	-	63.7	-3.888293016	-	0.156886483	220.2012	207.2878	244.339	236.4988	196.6572	213.703	221.9077	196.7243	284.4241	238.3054
neg_5532	Pectenotoxin 7	metab_13033	HMDB0032711	-	909.4204	4.2839	neg	M+Na-2H	C47H68O16	-	54.5	-5.580344791	-	0.0957216326335	557.283	407.7144	600.9413	307.0491	339.0681	411.9968	616.0944	486.7941	552.1012	562.5211
neg_5541	Cyclo(Leu-Phe)	metab_13042	HMDB0094673	-	305.1496	4.2736	neg	M+FA-H	C15H20N2O2	-	70.8	-4.332606107	-	0.0999060568883	270.4155	259.9768	300.7874	447.3879	386.8987	420.5726	168.0861	135.92	138.6732	153.9187
neg_5546	Lyciumoside VII	metab_13047	HMDB0033501	-	973.4477	4.2519	neg	M+Cl	C44H74O21	-	55.9	6.386221947659039	212773-44-9	0.122669637	122.6928	154.3296	125.7888	100.9825	108.9426	99.2552	691.0263	509.8827	607.0604	617.2113
neg_5552	Merodesmosine	metab_13053	HMDB0030407	-	423.2242	4.2519	neg	M+Na-2H	C18H34N4O6	-	54.8	4.11666189617207	17096-97-8	0.0342252121549	3216.2842	2873.9204	3090.3804	2894.494	3193.2117	3040.4681	2760.1393	2967.508	2970.3017	2928.2515
neg_5572	1-(beta-D-Glucopyranosyloxy)-3-octanone	metab_13073	HMDB0031315	-	287.1473	4.1633	neg	M-H2O-H	C14H26O7	-	57.4	-8.696836401	194919-40-9	0.28774735	239.5561	235.6281	237.5399	217.8923	236.7408	217.7217	35.3736	46.1064	43.6277	22.5436
neg_5606	Ecgonine methyl ester	metab_13107	HMDB0006406	C12448	244.118	3.9813	neg	M+FA-H	C10H17NO3	-	50.4	-5.24890264	7143/9/1	0.727456343	0	0	0	0	0	0	4.9331	8.3308	1.3762	13.314
neg_5607	Neuromedin C 1-8	metab_13108	HMDB0013019	-	920.42	3.9698	neg	M+FA-H	C39H53N15O9	-	64.8	7.66589503929191	157623-03-5	0.232000246	493.4958	546.9537	540.4786	379.0494	353.0156	343.0188	154.1951	195.195	170.8932	257.0813
neg_5615	Homoarecoline	metab_13116	HMDB0038321	-	214.1078	3.9594	neg	M+FA-H	C9H15NO2	-	86	-4.316170383	28125-84-0	0.227710704	59.2918	50.8262	50.6735	77.7457	82.4356	86.6339	190.8532	141.0906	214.3221	134.3755
neg_5641	Methyl (R)-9-hydroxy-10-undecene-5,7-diynoate glucoside	metab_13142	HMDB0040895	-	349.1274	3.8556	neg	M-H2O-H	C18H24O8	-	58.6	-5.159628466	152141-44-1	0.422886686	23.1338	22.387	17.8527	19.1009	38.8136	17.3295	37.8895	21.3703	31.8118	13.0727
neg_5646	Tyrosyl-Phenylalanine	metab_13147	HMDB0029112	-	309.1233	3.8341	neg	M-H2O-H	C18H20N2O4	-	57.9	-3.474012715	-	0.0682423035499	462.2711	454.8207	454.4079	471.2802	497.7172	444.3524	427.3855	431.9351	490.1382	474.4815
neg_5666	N-Acetyl-D-phenylalanine	metab_13167	-	C05620	206.0816	3.7796	neg	M-H	C11H13NO3	88.4	-	-3.432395866	-	0.0584597482006	2775.0443	2650.3569	2686.387	2199.765	2288.5179	2358.1848	2114.4153	2077.4198	2339.4541	2290.4944
neg_5672	P-Tolyl Sulfate	metab_13173	-	-	187.006	3.7693	neg	M-H	C7H8O4S	74.4	-	-5.456076936	-	0.141066942	1203.1288	1315.864	1318.0102	681.1834	731.1915	685.2726	701.419	979.6853	794.7658	810.066
neg_5673	Trans-Cinnamic acid	metab_13174	HMDB0000930	C00423;C10438	147.045	3.7693	neg	M-H	C9H8O2	66.2	-	-0.844846218	140-10-3	0.29461806	0	0	0	0	0	0	49.8504	73.2933	76.7904	104.594
neg_5677	Ginsenoside La	metab_13178	HMDB0039647	-	817.4498	3.7476	neg	M+Cl	C42H70O13	-	52.5	-1.588676948	123617-34-5	0.0288176865622	265.627	267.7359	277.6714	227.2719	197.591	166.5158	18433.0355	18858.6709	19733.5165	19191.9964
neg_5689	Petasitenine	metab_13190	HMDB0030328	C10359	362.1638	3.7043	neg	M-H2O-H	C19H27NO7	-	63.4	7.45672683215945	60102-37-6	0.304738692	208.8926	221.1402	209.1777	242.4619	266.8116	236.0823	95.7324	82.1246	61.6649	128.4069
neg_5692	Canarigenin 3-[glucosyl-(1->4)-6-deoxy-alloside]	metab_13193	HMDB0035433	-	725.3415	3.6826	neg	M+FA-H	C35H52O13	-	55.3	3.68729725640546	229319-08-8	0.00591633983705	5515.7167	5511.4418	5234.5187	4719.0759	4886.0618	5179.2908	7197.6631	7266.0851	7294.5223	7280.4937
neg_5698	15-Octadecene-9,11,13-triynoic acid	metab_13199	LMFA01030559;HMDB0032673	-	291.1342	3.6498	neg	M+Na-2H	C18H22O2	-	54.4	-9.060986485	-	0.335301947	132.3622	116.4225	109.1216	261.5948	285.1645	284.4391	4.8077	10.9203	6.8319	7.8248
neg_5706	Acetyl-DL-Leucine	metab_13207	-	C02710	172.0974	3.6282	neg	M-H	C8H15NO3	75.5	-	-2.72541969	-	0.0393188982458	2438.7789	2357.6781	2555.6213	2581.1571	2605.3614	2495.2056	2360.2707	2456.5882	2588.5943	2420.7348
neg_5718	Schinifoline	metab_13219	HMDB0040380	-	481.2138	3.5961	neg	2M-H	C15H15NO2	-	53.1	1.08571737700342	149998-56-1	0.0633688498236	688.2437	555.9172	618.6191	590.2753	628.5526	663.8147	621.7854	554.7179	645.6924	609.2277
neg_5759	4-Hydroxystachydrine	metab_13260	HMDB0029230	C08269	158.0817	3.4876	neg	M-H	C7H13NO3	-	55	-3.290088316	-	0.118490009	2098.8427	1983.4867	2068.512	3313.1263	3134.875	3237.9249	1190.3429	1112.5254	1452.204	1207.18
neg_5765	Gluten exorphin B5	metab_13266	HMDB0059795	-	657.2518	3.455	neg	M-H	C30H38N6O11	-	73.1	-1.224445282	-	0.072648271	89.7496	67.4671	109.755	77.6365	49.1935	64.0463	176.6337	158.944	155.9578	180.0326
neg_5770	P-Cresol sulfate	metab_13271	HMDB0011635	-	233.0119	3.4335	neg	M+FA-H	C7H8O4S	-	52.4	-3.626707806	3233-58-7	0.273543679	23.5663	61.7486	65.9802	18.3794	22.6032	22.5252	276.2612	269.9019	139.3649	243.4322
neg_5802	Oleanolic acid 3-[glucosyl-(1->4)-xyloside]	metab_13303	HMDB0036357	-	771.4277	3.3157	neg	M+Na-2H	C41H66O12	-	97.1	-3.162424147	215171-28-1	0.446278421	1.7792	0.1346	1.1428	0.0637	4.9229	0.6718	13.7785	17.8801	6.4188	8.461
neg_5806	(S)-Abscisic acid	metab_13307	HMDB0035140	C06082	285.1089	3.3045	neg	M+Na-2H	C15H20O4	-	51.5	-7.358179385	21293-29-8	0.0679107365529	612.3082	566.8281	624.2335	728.7435	780.1438	773.5817	507.8414	517.2285	507.1471	444.2599
neg_5872	Lipoyllysine	metab_13373	HMDB0012996	-	333.1295	3.0538	neg	M-H	C14H26N2O3S2	-	67.7	-5.255448169	20902-53-8	0.0198900572598	3182.7965	3289.377	3199.9415	3960.2034	4134.2865	4214.6073	4516.9534	4638.1201	4738.6811	4600.2969
neg_5873	L-beta-aspartyl-L-phenylalanine	metab_13374	HMDB0011167	-	261.0878	3.0538	neg	M-H2O-H	C13H16N2O5	-	58.3	-0.987510804	-	0.0367612520103	302.0564	303.6217	306.8517	424.879	449.3251	454.9259	311.039	297.7084	297.7929	284.2335
neg_5891	P-Salicylic acid	metab_13392	-	C00156	137.0241	3.0117	neg	M-H	C7H6O3	80.6	-	-2.352731436	-	0.222029529	91.1728	95.7065	65.0982	0	0	0	80.3254	48.4443	56.2829	69.6618
neg_5906	2-Isopropylmalic acid	metab_13407	HMDB0000402	C02504	175.0605	2.9693	neg	M-H	C7H12O5	66.2	-	-3.962769176	3237-44-3	0.117066838	878.5058	968.4295	749.4317	11.4228	6.1345	13.2849	1160.6175	1318.1532	1377.3261	1543.0826
neg_5914	Deoxypyridinoline	metab_13415	HMDB0000569	-	457.1981	2.927	neg	M+FA-H	C18H28N4O7	-	62.5	9.93416097226133	83462-55-9	0.0140925111536	1214.3203	1623.3959	1444.3057	1404.0241	1583.2416	1407.0091	1393.4739	1410.5249	1384.6648	1429.4808
neg_5933	Gamma-Glutamylvaline	metab_13434	HMDB0011172	-	227.103	2.8955	neg	M-H2O-H	C10H18N2O5	-	58.3	-2.997880688	2746-34-1	0.0535741774768	1874.5031	1898.162	1893.1849	2273.8272	2190.7864	2278.9771	2802.4494	3091.8341	2887.0668	2736.9561
neg_5953	Phenylalanyl-Glutamine	metab_13454	HMDB0028993	-	274.1187	2.8424	neg	M-H2O-H	C14H19N3O4	-	61.1	-3.510520202	-	0.0723380018993	241.77	272.7788	264.3137	314.0654	296.7849	348.2604	267.4825	225.8738	236.7729	244.5178
neg_5976	(E)-5-(3,4,5,6-Tetrahydro-3-pyridylidenemethyl)-2-furanmethanol	metab_13477	HMDB0033560	-	236.0921	2.8	neg	M+FA-H	C11H13NO2	-	64.5	-3.974023034	-	0.118921661	388.618	424.1845	494.442	335.7111	403.4646	378.2803	121.2162	122.9486	141.4924	154.9414
neg_5977	Ceanothine E	metab_13478	HMDB0029342	-	589.2741	2.7899	neg	M+Na-2H	C34H40N4O4	-	59	-9.70496878	23926-98-9	0.0134473461466	44624.3112	44535.7043	43933.691	39223.1275	38234.7986	39629.8735	44331.8515	44595.3127	44926.4818	43528.9824
neg_6000	L-Tryptophan	metab_13501	HMDB0000929	C00078	203.0819	2.7269	neg	M-H	C11H12N2O2	83.2	-	-3.575153277	73-22-3	0.055231005	8127.1448	8586.3472	8006.0114	3507.6794	3294.2564	3404.3889	5757.845	6257.2999	5628.6463	5540.695
neg_6090	Inosine	metab_13591	HMDB0000195	C00294	249.0623	2.0946	neg	M-H2O-H	C10H12N4O5	-	57.7	-2.483468973	58-63-9	0.0461994488939	535.1903	590.7851	645.2638	1367.3269	1130.5916	1341.0533	653.1112	585.7581	623.3867	637.9997
neg_6103	Phosphonoacetate	metab_13604	HMDB0004110	C05682	174.9555	1.9149	neg	M+Cl	C2H5O5P	-	57.3	-9.583087405	4408-78-0	0.702067657	27.5197	14.4356	36.8207	0	0	0	60.8847	6.5139	72.7277	115.4344
neg_6107	L-N-(3-Carboxypropyl)glutamine	metab_13608	HMDB0029393	-	213.0875	1.8629	neg	M-H2O-H	C9H16N2O5	-	67.7	-2.475412834	3183-72-0	0.0206551331065	1580.4291	1726.5237	1671.0666	1879.9478	1923.717	1754.9197	1853.0005	1784.3963	1821.7145	1770.4203
neg_6108	N-(1-Deoxy-1-fructosyl)phenylalanine	metab_13609	HMDB0037846	-	326.1247	1.8469	neg	M-H	C15H21NO7	-	61.5	0.5178602739282729	87251-83-0	0.0188905266742	8573.5733	8012.8806	8598.5871	8565.2987	8803.3448	8894.856	8528.0702	8696.6749	8873.336	8871.4328
neg_6126	Threoninyl-Isoleucine	metab_13627	HMDB0029064	-	231.1343	1.715	neg	M-H	C10H20N2O4	-	62.7	-3.016993705	-	0.00701571476581	1404.3672	1259.8608	1367.0449	1148.9373	1200.0723	1265.9987	4107.9307	4096.4837	4161.8406	4132.1365
neg_6128	Glycylleucine	metab_13629	HMDB0000759	C02155	187.1083	1.7086	neg	M-H	C8H16N2O3	-	73.7	-2.67644406	869-19-2	0.0177314265106	4122.2044	3476.5833	4165.3631	2754.4222	2886.656	3042.1311	10936.6998	11358.5583	11358.3784	11233.5821
neg_6165	4-Deoxyphysalolactone	metab_13666	HMDB0034346	-	503.2218	1.4423	neg	M-H2O-H	C28H39ClO7	-	56.3	2.22505076900428	78286-00-7	0.0189681066602	6303.3055	6439.057	6435.0107	5477.2831	5383.2828	5671.7171	6990.9569	6909.8246	7073.0959	6764.4994
neg_6182	4-Pyridoxic acid	metab_13683	HMDB0000017	C00847	182.0454	1.3769	neg	M-H	C8H9NO4	66.5	-	-2.74970921	82-82-6	0.0954838977982	207.7741	153.1645	229.8217	348.8867	366.2721	341.8236	160.3686	182.494	198.5604	196.6304
neg_6191	Lysyl-Gamma-glutamate	metab_13692	HMDB0028965	-	295.1396	1.3116	neg	M+Na-2H	C11H22N4O4	-	59.3	3.1396693859830296	-	0.259507227	3.1704	5.7892	10.9567	71.6412	60.9804	55.873	43.2929	24.0664	44.8938	45.0618
neg_6225	Aspartyl-L-proline	metab_13725	HMDB0002335	-	229.0825	1.1155	neg	M-H	C9H14N2O5	-	51.6	-2.057837992	42155-95-3	0.100388833	0.0259	0.1779	7.9679	80.0037	53.3761	76.147	246.339	284.9773	315.6021	288.0427
neg_6227	N-Ribosylhistidine	metab_13727	HMDB0002089	-	322.0817	1.1039	neg	M+Cl	C11H17N3O6	-	59.8	2.07181884052775	98379-91-0	0.5379555	4.4842	0.1532	0	0	3.5188	3.4383	8.8452	12.3706	22.955	31.0047
neg_6246	Adenosine 3'-monophosphate	metab_13746	-	C01367	346.0552	1.0388	neg	M-H	C10H14N5O7P	56	-	-1.865757353	-	0.170819071	0	0	0	0	2.1407	0	116.5776	126.6987	109.2648	158.779
neg_6251	Gamma-Glu-Leu	metab_13751	-	-	259.1298	1.0286	neg	M-H	C11H20N2O5	66.6	-	-0.688843772	-	0.0301604206042	644.6365	709.6748	668.6463	760.2473	769.8099	776.475	4131.236	4198.3357	4396.7569	4124.8763
neg_6279	L-Tyrosine	metab_13779	HMDB0000158	C00082	180.0663	1.0033	neg	M-H	C9H11NO3	84.4	-	-1.605748183	60-18-4	0.0392996896168	3334.565	3011.2118	3331.8872	2927.2274	3366.1359	2988.3085	3146.4868	3026.0851	3303.0869	3062.357
neg_6281	Xanthine	metab_13781	HMDB0000292	C00385	151.0262	1.0033	neg	M-H	C5H4N4O2	84.4	-	0.12376833351847802	69-89-6	0.0480021302439	3713.636	3661.9209	3759.3679	2257.5054	2594.5313	2331.7316	3087.824	3100.8528	3418.0568	3173.5047
neg_6376	Isoleucyl-Hydroxyproline	metab_13875	HMDB0028908	-	243.1344	0.8568	neg	M-H	C11H20N2O4	-	73.3	-2.783765038	-	0.131217933	7564.8326	7184.9665	7279.1841	1892.2544	1890.5695	1881.3213	3152.7202	4044.8451	3454.6146	3042.5612
neg_6395	Beta-Leucine	metab_13894	HMDB0003640	C02486	261.1813	0.847	neg	2M-H	C6H13NO2	-	51.7	-2.664478826	5699-54-7	0.133257778	602.1892	647.1762	614.48	779.4996	778.3939	691.9076	392.1378	477.4904	499.7755	385.3241
neg_6489	Galactopinitol A	metab_13983	HMDB0039475	-	401.1292	0.6978	neg	M+FA-H	C13H24O11	-	54.8	-2.315463325	64290-91-1	0.141859878	1775.7125	2040.5781	2027.0831	1442.0041	1475.8523	1426.3937	695.1684	662.6258	546.9399	519.2522
neg_6504	Melibiose	metab_13998	HMDB0000048	C05402;C05400	387.114	0.6776	neg	M+FA-H	C12H22O11	53	-	-1.234256844	585-99-9	0.0892680684745	9894.5259	9884.4431	10242.6136	8298.6411	8896.3269	8768.4953	8679.6682	10119.2084	8448.3605	8484.1327
neg_6537	2,3-Dihydroxy-2-methylbutanoic acid	metab_14031	HMDB0029576;LMFA01050468	-	133.0505	0.6367	neg	M-H	C5H10O4	-	64.2	-0.927361893	14868-24-7	0.138150152	172.2204	144.0847	183.1544	203.0071	174.4319	155.5054	208.3416	166.2595	173.43	221.0226
neg_6550	Glycylprolylhydroxyproline	metab_14044	HMDB0002171	-	284.1245	0.6258	neg	M-H	C12H19N3O5	-	71	-2.603891385	2239-67-0	0.128461081	458.4222	422.4507	494.9753	440.8509	474.6376	399.1534	521.3873	399.7189	411.1224	483.6015
neg_6552	Glycylproline	metab_14046	HMDB0000721	-	171.077	0.6258	neg	M-H	C7H12N2O3	77.7	-	-2.781847596	704-15-4	0.0873898930921	442.3863	428.3947	450.9833	96.7101	93.2822	87.2798	293.7183	274.1453	263.0304	320.4037
neg_6560	Trans-4-Hydroxy-L-proline	metab_14054	-	C01157	130.0509	0.6163	neg	M-H	C5H9NO3	53	-	-0.186795124	-	0.0698477271198	286.4555	291.4006	288.7232	417.5475	386.6252	373.2458	260.9882	281.2809	240.2192	276.4357
neg_6579	3'-Hydroxyhexobarbital	metab_14073	HMDB0013940	-	503.2104	0.5562	neg	2M-H	C12H16N2O4	-	52.4	-8.509452972	427-29-2	0.135276385	69.5797	66.1964	67.4769	23.4268	51.1675	43.509	38.531	40.4379	46.2232	51.7532
neg_6585	Threoninyl-Lysine	metab_14079	HMDB0029066	-	246.1449	0.5562	neg	M-H	C10H21N3O4	-	61.6	-4.165344907	-	0.212403094	2.3	0	2.3366	0	1.4469	1.3804	10.1995	16.167	16.8848	13.6465
neg_6586	N-Methyl-1-deoxynojirimycin	metab_14080	HMDB0035360	-	214.0474	0.5562	neg	M+K-2H	C7H15NO4	-	70.4	-7.259520268	69567-10-8	0.218620589	0.633	0	0.3415	0.8361	0	1.3505	21.2486	17.4782	12.3471	16.151
neg_6589	L-Histidine	metab_14083	HMDB0000177	C00135	154.0619	0.5562	neg	M-H	C6H9N3O2	58.5	-	-2.083577659	71-00-1	0.0991748977612	2.1696	0.8897	3.3676	0	0.2549	0.0797	256.4689	218.3947	207.9152	212.4358
neg_6746	Seryllysine	metab_14240	HMDB0029044	-	232.1294	0.4815	neg	M-H	C9H19N3O4	-	63.2	-3.634764412	-	0.0423026347679	35.6126	33.0707	31.9567	28.054	26.469	28.76	36.2011	39.9638	39.1745	38.8093
neg_6747	Glycyl-Lysine	metab_14241	HMDB0028846	-	202.1189	0.4815	neg	M-H	C8H17N3O3	-	76.4	-4.141592157	-	0.0231618330767	60.6536	50.869	46.3737	25.2884	30.8948	32.2636	51.3614	53.2312	50.7151	52.8919
neg_6760	Muzanzagenin	metab_14254	HMDB0032601	-	463.2469	0.4715	neg	M+Na-2H	C27H38O5	-	68.1	0.797013174949148	197080-19-6	0.078703531	43.5309	41.6235	46.0099	31.8346	27.357	28.191	47.9386	42.7488	49.3228	42.2634
neg_6769	Arginyl-Lysine	metab_14263	HMDB0028714	-	301.1983	0.4715	neg	M-H	C12H26N6O3	-	65.5	-3.450451502	-	0.0440632781528	10.3372	9.6996	9.5642	4.7738	6.8235	6.8458	33.4138	30.9544	31.9198	30.1805
