# Supplementary material for: Integrated analysis of electrical stimulation effects on Pseudomonas aeruginosa PAO1 inoculated denitrifying community: targeted and untargeted metabolomic analysis of phenazine biosynthesis and quorum sensing
Source: Front Microbiol. 2025 Jun 13;16:1621417. doi: 10.3389/fmicb.2025.1621417 (PMC12202436; doi:10.3389/fmicb.2025.1621417)
Supplement: Supplementary file 3 [file Supplementary_file_3.csv]

ID	Metabolite	Metab ID	Library ID	KEGG Compound ID	M/Z	Retention time	Mode	Adducts	Formula	Fragmentation Score	Theoretical Fragmentation Score	Mass Error	CAS ID	RSD	MEC_0V_1	MEC_0V_2	MEC_0V_3	MEC_08V_1	MEC_08V_2	MEC_08V_3	QC01	QC02	QC03	QC04
pos_3	PE(16:0/0:0)	metab_2	LMGP02050002	-	454.2925	8.7424	pos	M+H, 2M+H, 2M+Na, M+Na, M+K, M+H-H2O	C21H44NO7P	89.5	-	-0.654658564	-	0.0358543132648	117184.536	123872.3159	130229.0439	120936.7742	122065.1007	122623.8601	74063.4826	77593.1012	76022.3886	71375.9612
pos_11	PG(16:1(9Z)/0:0)	metab_10	LMGP04050013	-	505.2526	10.3869	pos	M+H-H2O, M+2Na-H, M+Na, M+H, M+H-2H2O	C22H43O9P	67.2	-	-2.459051785	-	0.0501883769491	30504.0941	32213.5976	35693.0606	31680.5057	34782.3321	35919.4528	15839.4716	14156.8636	15481.9116	14726.9096
pos_16	Triphenylphosphine oxide	metab_15	-	-	279.0927	6.12	pos	M+H, 2M+H, 2M+Na, M+Na, M+K	C18H15OP	88.4	-	-2.31303668	-	0.0171331833472	23116.7707	23508.1801	25922.2841	70.0962	65.6409	68.7356	14004.4616	13828.4352	14264.1268	14357.5886
pos_52	PG(18:1(9Z)/0:0)	metab_51	LMGP04050006	-	555.2657	12.2603	pos	M+H-2H2O, M+2Na-H, M+H, M+H-H2O	C24H47O9P	59.1	-	-0.955793519	-	0.0406694400318	18071.3424	18517.8779	18677.4034	24762.7522	23263.3796	23256.024	11008.9116	10691.6995	11698.4606	11488.9114
pos_58	PE(16:1(5Z)/16:1(5Z))	metab_57	LMGP02010356	-	688.4901	10.4721	pos	M+H, M+Na, M+K, M+2Na-H	C37H70NO8P	92.4	-	-1.545842862	-	0.0689384663262	75865.6318	77671.3566	72908.1069	60392.7507	56536.0368	54566.4004	64503.7339	54916.1331	58480.429	61657.9262
pos_69	PE(18:1(9Z)/0:0)	metab_68	LMGP02050004	-	480.3082	8.4654	pos	M+H, M+Na, M+2Na-H, M+H-H2O	C23H46NO7P	95.4	-	-0.507581156	-	0.0373056492608	171709.2051	172400.3161	162548.8521	200716.6707	190174.8887	210356.7474	123912.1473	115177.9738	114350.5166	119543.9013
pos_72	Eicosanoyl-EA	metab_71	LMFA08040038	-	356.3534	8.0754	pos	M+H, M+CH3OH+H, M+K, M+2Na-H	C22H45NO2	55	-	3.01302112458337	-	0.0366541108262	1279.5794	1225.3644	1453.6129	882.3409	781.4703	751.1177	978.6243	930.1507	984.0249	1017.0623
pos_149	2-Hydroxycinnamic acid	metab_148	HMDB0002641	C01772	182.0802	1.0772	pos	M+H, M+NH4, M+H-H2O	C9H8O3	78.2	-	-6.005801362	583-17-5	0.0613239710486	11670.277	11979.0123	11689.609	12267.5445	11916.6721	12137.5069	14308.6025	16507.002	15654.151	14967.6562
pos_159	Lysyl-Proline	metab_158	HMDB0028959	-	226.1542	1.0668	pos	M+H-H2O, M+ACN+Na, M+H	C11H21N3O3	-	80.2	-3.175585895	-	0.0781031494638	7983.1381	7451.4273	7361.6821	8452.8429	8004.8893	8271.3431	6334.0915	7185.4327	6779.8919	6010.1241
pos_217	N,N'-Dicyclohexylurea	metab_216	-	-	225.1955	6.2707	pos	M+Na, 2M+H, M+H	C13H24N2O	53.2	-	-1.840621765	-	0.0438506670982	0	0	0	56.7506	45.1942	68.7877	4779.9229	4476.8406	4837.282	4971.3404
pos_237	Solerol	metab_236	HMDB0002173	-	129.0538	7.7004	pos	M+H-H2O, M+H, M+H-2H2O	C6H10O4	-	69.9	-5.325330263	27610-27-1	0.16275747	929.9559	1093.7269	818.8511	199.1493	127.8627	226.3302	329.5572	332.9622	327.0209	230.6672
pos_242	1-heptadecanoyl-glycero-3-phosphate	metab_241	LMGP10050036;HMDB0062318	-	466.2921	8.5845	pos	M+Na, M+ACN+Na, M+ACN+H	C20H41O7P	-	58.2	3.57509682486164	-	0.0343665672678	32573.1289	35102.181	37271.2997	21906.0903	22133.236	21839.3307	17046.8334	17832.8861	16991.9706	16403.9061
pos_253	13Z-Docosenamide	metab_252	-	-	338.3415	10.2511	pos	M+H, 2M+H, M+Na	C22H43NO	85.7	-	-0.736336111	-	0.0644456512546	37794.4261	36625.4598	39513.0074	20019.5376	19965.0261	19889.9969	49157.1967	45427.9993	45920.2193	41974.1652
pos_258	1-Palmitoyl-2-linoleoyl PE	metab_257	-	-	716.5213	10.9319	pos	M+H, M+Na, M+K	C39H74NO8P	89.1	-	-1.650144073	-	0.0445747306135	202051.7856	217030.2351	198388.6562	248144.5428	233872.4552	231327.3959	212657.0882	201288.5389	192436.7495	209664.2989
pos_323	Pantoyllactone glucoside	metab_322	HMDB0041269	-	293.1219	5.5857	pos	M+H-2H2O, M+H, M+H-H2O	C12H20O8	-	77.8	-4.074971882	-	0.0936270955104	9057.9006	9101.4323	9446.7643	8216.6293	8103.3733	8539.6866	9200.6084	7428.3779	7933.9413	8624.9099
pos_350	Glycerophosphocholine	metab_349	HMDB0000086	C00670	280.0916	0.5359	pos	M+H, M+Na, M+K	C8H20NO6P	60.7	-	-3.167151216	28319-77-9	0.0641929118367	16.3947	8.4499	5.8963	4.8558	2.142	5.5905	599.5009	695.4328	677.3813	645.9676
pos_411	Anthranilic acid	metab_410	-	C00108	120.0436	3.5882	pos	M+H-H2O, 2M+ACN+H, M+H	C7H7NO2	82	-	-5.6227009	-	0.0248202669841	19164.2967	20478.1672	18559.7922	47283.0521	46985.3927	47068.2503	29619.2446	31286.9508	31178.4284	30698.3447
pos_473	L-Lysine	metab_472	HMDB0000182	C00047	147.1123	0.4725	pos	M+H-H2O, M+H	C6H14N2O2	81	-	-3.041408587	56-87-1	0.0662366073524	452.6433	476.3229	422.5936	227.7178	258.9087	223.4091	1021.4715	1174.209	1184.191	1142.4788
pos_482	L-Ornithine	metab_481	-	C00077	133.097	0.4839	pos	M+H-H2O, M+H	C5H12N2O2	93.7	-	-2.299139343	-	0.0890623864506	1192.1441	1145.4582	1154.1296	469.0157	450.0261	454.4042	527.2456	623.5822	624.4871	649.4938
pos_563	2,3-dihydrobenzofuran	metab_562	HMDB0013815	-	121.0642	0.8973	pos	M+H, M+NH4	C8H8O	89.8	-	-4.605866816	496-16-2	0.116965472	0	0	0	0	0	0	2974.6573	2502.7986	2430.8428	2285.7676
pos_591	Pyridoxine (Vitamin B6)	metab_590	-	-	187.1069	1.0538	pos	M+H, M+NH4	C8H11NO3	90.9	-	-5.703721576	-	0.0757946795439	604.6911	632.9619	692.0487	395.2734	428.3766	429.9098	425.6955	512.457	466.086	466.8117
pos_603	3-Methylcrotonylglycine	metab_602	HMDB0000459	C20828	190.1065	1.1002	pos	M+CH3OH+H, 2M+ACN+Na	C7H11NO3	-	52.6	-5.528294617	33008-07-0	0.0525642247278	1664.6353	1702.7586	1734.453	2075.2583	2139.4243	2106.8173	368.3388	369.0795	409.9036	393.9324
pos_613	L-Isoleucine	metab_612	HMDB0000172	C00407	132.1016	1.1652	pos	M+H, 2M+H	C6H13NO2	74.8	-	-2.701227708	73-32-5	0.0196280024253	129898.9526	124143.4928	123566.4896	148884.763	142377.3398	138600.9165	189875.1459	181954.7253	188612.916	189230.3353
pos_699	(��)-2-Methylthiazolidine	metab_698	HMDB0031682	-	104.0521	1.032	pos	M+H, M+NH4	C4H9NS	-	64.4	-7.245364495	-	0.170940006	1291.7739	1527.198	1030.1434	623.2037	835.1572	590.3002	773.4947	809.4805	856.7816	1108.7751
pos_706	Styrene	metab_705	HMDB0034240	C07083;C19506	105.0697	2.0768	pos	M+H, M+NH4	C8H8	71.8	-	-1.984285021	100-42-5	0.0335029890157	13157.7568	12575.3636	12323.6729	12864.9242	13171.18	13299.6945	12749.4584	12079.04	12901.9726	13037.433
pos_730	1,2-Dehydrosalsolinol	metab_729	HMDB0012490	-	372.1877	0.8745	pos	M+H, 2M+NH4	C10H11NO2	-	64.3	-3.019520714	4602-81-7	0.779065443	5.0333	15.591	29.8952	6.7506	16.8005	12.3968	27.9672	102.1155	71.209	219.169
pos_790	(+)-(S)-Carvone	metab_789	HMDB0004487	C11383	192.1366	5.9299	pos	M+CH3OH+H, M+ACN+H	C10H14O	-	52.7	-2.843348412	2244-16-8	0.737196061	10.5359	28.0153	4.4259	0	0	0	4.7661	20.8217	5.5227	24.6255
pos_820	4-Methyl-1-phenyl-2-pentanol	metab_819	HMDB0031568	-	242.153	6.3795	pos	M+CH3OH+H, M+ACN+Na	C12H18O	-	51.7	-4.006172312	7779-78-4	0.0741840672856	2601.4333	2581.401	2941.3905	25625.2499	25226.2468	26170.494	10495.3954	10358.4033	11133.8199	12153.8543
pos_832	Tanacetol A	metab_831	HMDB0035722	-	277.1791	6.6063	pos	M+H-H2O, M+H	C17H26O4	-	70	-2.342945916	86778-06-5	0.120905692	500.7513	487.3373	548.3186	642.7507	581.3137	500.7895	420.1889	358.912	418.142	483.2906
pos_863	Curdione	metab_862	HMDB0034714	C17493	237.1842	7.2389	pos	M+H, M+NH4	C15H24O2	-	91.7	-2.945084451	13657-68-6	0.767701174	20.6736	15.3757	13.928	4.1276	8.2914	0	3.3909	8.2576	29.7661	24.7155
pos_879	Corchorifatty acid D	metab_878	HMDB0033243	-	291.1948	7.5801	pos	M+H-H2O, M+Na	C18H28O4	-	57.6	-2.096950904	-	0.0797008230054	2396.2356	2176.7178	2517.7253	1196.0081	1139.2106	1426.7195	5760.1309	5436.7752	6549.3576	6083.8156
pos_902	PE(14:0/0:0)	metab_901	LMGP02050003	-	426.2607	8.0467	pos	M+H, M+Na	C19H40NO7P	88.6	-	-1.827025841	-	0.0305528350026	7334.1409	7905.1885	8346.5716	5450.6706	5183.9416	5424.3696	3305.9282	3497.3808	3324.4078	3265.8008
pos_908	D6-Ambrettolide	metab_907	HMDB0037805	-	253.2342	8.1517	pos	M+H-H2O, M+H	C16H28O2	-	65	-1.733725468	7779-50-2	0.268077156	281.0858	289.208	232.468	48.3474	18.124	22.1578	304.8586	163.7619	290.761	219.6963
pos_914	PE(17:1(9Z)/0:0)	metab_913	LMGP02050008	-	466.2922	8.2382	pos	M+H, M+Na	C22H44NO7P	92.4	-	-1.300766352	-	0.0517396723902	36222.6862	34745.2636	31842.5944	22009.466	21725.5563	21607.3509	18759.3105	16986.0373	17624.9628	18951.8369
pos_927	PC(16:0/0:0)[U]	metab_926	-	-	496.3388	8.6322	pos	M+H, M+Na	C24H50NO7P	63.8	-	-1.877620065	-	0.039267325	14193.46	15752.4146	17289.0604	20022.0652	19502.7833	20023.3045	8460.7008	8592.4997	8452.6188	7859.5308
pos_930	Farnesyl acetone	metab_929	-	-	263.2363	8.7137	pos	M+H-H2O, M+H	C18H30O	70.7	-	-2.544562433	-	0.00870572700834	37172.6472	37729.7519	37638.1918	23232.4649	23194.8893	22528.4916	38247.4291	37930.5391	37570.4175	37558.6369
pos_1146	PE-Cer(d14:1(4E)/20:0)	metab_1145	LMSP03020005	-	683.5091	11.2551	pos	M+H, M+Na	C36H73N2O6P	52.7	-	-1.314087735	-	0.105748564	7.671	7.9529	10.48	100.6754	97.2452	104.6777	1249.4724	1397.2799	1320.378	1084.1331
pos_1165	Cer(t18:0/16:0(2OH))	metab_1164	LMSP02030015	-	594.5057	10.7969	pos	M+H, M+Na	C34H69NO5	51.7	-	-1.878544344	-	0.608214261	6.0649	7.9199	6.8563	26.5545	31.235	35.3483	11.3041	35.8495	13.4878	14.6033
pos_1192	(E)-9-Octadecenoic acid methyl ester	metab_1191	-	-	297.2779	10.3048	pos	M+H, M+NH4	C19H36O2	57.2	-	-2.949807652	-	0.0287736366305	1584.8096	1704.5527	1744.8797	2008.9125	2032.9051	2284.8447	900.9165	887.4556	872.4401	842.2297
pos_1231	Bis(2-ethylhexyl) phthalate	metab_1228	-	-	413.2657	9.5808	pos	M+H, M+Na	C24H38O4	69.8	-	-1.26379982	-	0.0233247836694	21915.3096	21360.552	21606.8776	28028.7605	26532.2322	26959.3065	34725.4319	33766.8756	33249.9201	34936.8628
pos_1391	11-Hydroxyandrosterone	metab_1388	LMST02020086;HMDB0002984	C14606	307.2264	6.7871	pos	M+H-H2O, M+H	C19H30O3	-	60.9	-2.228308432	57-61-4	0.0856753940784	1.4951	26.0055	74.6817	25.6136	18.7923	53.9665	437.0603	412.881	378.5027	361.2297
pos_1569	P-CHLOROPHENYLALANINE	metab_1566	-	-	200.0466	2.8152	pos	M+H, 2M+H	C9H10ClNO2	78.1	-	-3.66407153	-	0.0638318494623	3049.1659	3080.8911	2958.3065	4836.827	5346.1201	5302.8925	7788.0764	9007.5444	8191.0204	8042.7845
pos_1573	Indoleacrylic acid	metab_1570	HMDB0000734	-	205.0961	2.8264	pos	M+H, M+NH4	C11H9NO2	52.1	-	-5.126656014	1204-06-4	0.0346541721526	158647.3586	181308.188	173958.7255	75702.6934	78423.5251	72797.5654	110527.8786	114901.3479	106487.4352	107365.6521
pos_1630	L-phenylalanyl-L-proline	metab_1627	-	-	263.1385	3.0409	pos	M+H, M+ACN+H	C14H18N2O3	90.6	-	-2.030842462	-	0.0435316047146	83243.5188	84176.8373	87603.7073	12994.5452	12988.1721	13037.3113	39931.762	43427.8049	44180.251	42617.9961
pos_1683	Ixabepilone	metab_1680	HMDB0015593	-	539.3175	3.2659	pos	M+CH3OH+H, M+ACN+H	C27H42N2O5S	-	57.7	5.0725224084602685	219989-84-1	0.00905376338182	24723.3585	26846.6274	28015.5336	19973.1693	21552.2605	21328.4151	59680.4818	60168.2551	59029.425	60174.2576
pos_2026	2-Methyl-5-(1-propenyl)pyrazine	metab_2023	HMDB0039997	-	179.0586	4.8519	pos	M+CH3OH+H, M+2Na-H	C8H10N2	-	50.1	-5.042018538	108653-51-6	0.31841529	276.7987	177.4653	280.8895	155.6882	149.771	156.9887	92.4306	50.4168	54.0136	53.6178
pos_2096	Spermine	metab_2093	HMDB0001256	C00750	203.2226	0.4939	pos	M+H	C10H26N4	81.3	-	-1.943010029	71-44-3	0.0878857292743	10.769	5.6243	0	119.5167	22.5939	0.6615	324.8418	299.238	296.9235	357.145
pos_2129	EPA	metab_2126	LMFA01030759	C11487;C06428	164.1064	0.6159	pos	M+H	C10H13NO	71.5	-	-3.812240762	-	2	0	0	0	0	0	1.9721	0	0	0	21.9579
pos_2134	Alanyl-Arginine	metab_2131	HMDB0028681	-	228.1446	0.6375	pos	M+H-H2O	C9H19N5O3	-	70	-3.612161051	-	0.236560871	161.8236	164.4457	141.4373	145.7061	150.8223	127.7547	144.002	132.3651	112.9641	80.4609
pos_2161	Fasciculic acid B	metab_2158	LMST01010389;HMDB0036438	-	675.3896	0.776	pos	M+K	C36H60O9	-	53.2	4.28146567775656	126882-55-1	0.233182664	4.048	23.9821	13.2114	192.2448	158.1049	171.5168	112.7403	177.3562	139.0628	109.4623
pos_2172	Adenine	metab_2169	HMDB0000034	C00147	136.061	0.8297	pos	M+H	C5H5N5	94.3	-	-6.001588558	73-24-5	0.0390116831555	75.4851	60.1202	60.9083	40.2091	49.2957	55.632	183.749	169.6927	172.6341	182.0068
pos_2194	N-Acetylcadaverine	metab_2191	HMDB0002284	-	145.133	0.9195	pos	M+H	C7H16N2O	85.3	-	-3.923882076	32343-73-0	0.316513807	922.3346	838.3385	942.638	299.1346	328.364	497.7205	215.7419	351.3626	301.6641	469.2736
pos_2216	Valyl-Lysine	metab_2213	HMDB0029132	-	228.1695	1.0902	pos	M+H-H2O	C11H23N3O3	-	78.5	-4.832392164	-	0.120204727	1092.3984	1198.1539	992.8514	1120.5496	952.8408	1003.2902	707.3815	656.3238	787.2241	862.5664
pos_2252	2'-O-Methyladenosine	metab_2249	HMDB0004326	C04779	282.1189	1.3761	pos	M+H	C11H15N5O4	87.6	-	-2.665096855	2140-79-6	0.0146376869304	17519.2548	17205.6497	16378.6323	15743.8023	16484.5995	16325.8994	12534.7244	12836.1742	12624.0014	12396.4881
pos_2268	Phenylacetaldehyde	metab_2265	HMDB0006236	C00601	103.0539	1.5093	pos	M+H-H2O	C8H8O	50.4	-	-3.027908606	122-78-1	0.0643618717783	12553.059	13074.1612	12696.3037	11375.6121	14148.1136	11866.7775	15994.8987	14305.8661	13781.585	14636.2579
pos_2333	Isoleucyl-Serine	metab_2329	HMDB0028916	-	201.1224	2.3301	pos	M+H-H2O	C9H18N2O4	-	55.9	-4.529410014	-	0.0994708246707	1985.0629	2009.7761	2242.1155	2451.335	2488.2141	2624.849	2158.158	1960.8267	2471.4222	2339.9105
pos_2409	CDP-DG(22:6(4Z,7Z,10Z,13Z,16Z,19Z)/20:2(11Z,14Z))	metab_2405	HMDB0116036	-	561.7647	2.6454	pos	M+2Na	C54H85N3O15P2	-	53.5	4.9159065932407895	-	0.0254593475999	14203.2895	13488.7081	14442.9864	19092.4088	19446.3266	18241.4316	19593.3107	19323.813	18717.5529	18575.4387
pos_2473	Pectenotoxin 2	metab_2468	HMDB0033491	C20012	897.4314	2.7626	pos	M+K	C47H70O14	-	57.5	-9.702493886	97564-91-5	0.0923916907645	12797.7291	12544.9226	12158.4929	17632.2893	17640.6701	16276.4491	9951.5472	11371.9306	12081.6863	10177.7839
pos_2491	Tryptamine	metab_2486	HMDB0000303	C00398	161.1062	2.8152	pos	M+H	C10H12N2	88.1	-	-6.886714496	61-54-1	0.250600461	1364.7383	1501.897	1481.4247	2218.4909	810.5607	2268.2578	857.6621	1184.8186	1396.5392	1595.0185
pos_2527	Saringosterol 3-glucoside	metab_2522	HMDB0029767	-	635.3927	2.9221	pos	M+2Na-H	C35H58O7	-	53.3	5.49519848808457	-	0.700845106	7.1049	5.6923	19.1023	7.2739	7.1511	5.2055	3.5349	14.1568	30.0573	35.0835
pos_2594	Gamma-Glutamyltryptophan	metab_2589	HMDB0029160	-	298.1182	3.2659	pos	M+H-2H2O	C16H19N3O5	-	63.9	-1.284133111	66471-20-3	0.0766002309523	14999.4757	15301.8481	15944.9313	8253.2561	8002.0702	7812.5758	6059.0356	6963.0108	5862.334	6219.7033
pos_2621	4-Hydroxyretinoic acid glucuronide	metab_2616	HMDB0061688	-	475.2288	3.3412	pos	M+H-H2O	C26H36O9	-	56.3	-7.712217822	-	0.0220667559493	62092.8444	63078.5691	65249.1461	77530.9452	75551.8601	74780.3167	99556.0093	104312.3673	103672.7241	104207.8216
pos_2628	Torvoside A	metab_2623	HMDB0041528	-	937.5336	3.3514	pos	M+CH3OH+H	C45H76O18	-	64.5	-3.348974387	-	0.0269913090971	257.3732	317.4957	478.055	127.2342	144.9455	94.3508	12635.8146	12463.2995	12718.2839	13261.5806
pos_2696	Tyrosyl-Isoleucine	metab_2691	HMDB0029108	-	277.1536	3.6865	pos	M+H-H2O	C15H22N2O4	-	59.3	-3.488751871	-	0.216569816	206.3748	285.8629	409.9274	340.5372	268.585	311.0265	238.8465	272.8034	320.3484	189.2438
pos_2760	Lymecycline	metab_2754	HMDB0014401	-	644.293	3.9806	pos	M+ACN+H	C29H38N4O10	-	51	0.654618644762084	992-21-2	0.026890048	38963.3572	40862.8193	50514.4933	37772.2851	38858.749	39883.5407	21096.5102	20135.9992	21175.2067	20218.3192
pos_2791	5-Hydroxy-p-mentha-6,8-dien-2-one	metab_2785	HMDB0037011	-	208.1324	4.1117	pos	M+ACN+H	C10H14O2	-	73.8	-4.848555349	56423-48-4	0.216393317	158.61	199.5506	146.8894	44.9871	58.7469	54.8826	48.9903	50.8948	33.5031	58.1277
pos_2793	N-lactoyl-phenylalanine	metab_2787	HMDB0062175	-	238.1065	4.1233	pos	M+H	C12H15NO4	91.5	-	-3.812751137	-	0.337559374	60.9842	79.4371	105.2627	106.7102	133.8599	91.9397	112.1835	92.9139	124.5809	194.4256
pos_2835	Pandamarilactam 3x	metab_2829	HMDB0033610	-	200.1067	4.2985	pos	M+H-2H2O	C13H17NO3	-	57.4	-1.447177568	189179-33-7	0.430256347	70.2242	46.2899	36.7028	279.8799	317.7943	304.3562	11.1019	21.9137	18.0342	32.6423
pos_2836	Phenylalanyl-Lysine	metab_2830	HMDB0029000	-	316.1658	4.2985	pos	M+Na	C15H23N3O3	-	62.1	9.00305446085827	-	0.173528991	277.2456	213.4795	323.1054	286.793	312.9271	244.467	96.7078	92.3775	107.8645	69.9467
pos_2846	Dodecanoic acid	metab_2840	LMFA01010012;HMDB0000638	C02530;C02679	218.2107	4.3416	pos	M+NH4	C12H24O2	-	71	-3.648467707	143-07-7	0.256794897	60.0175	97.0092	155.5967	63.9889	53.3379	106.8296	280.9119	218.4037	331.0288	184.6252
pos_2876	9-Decenoic acid	metab_2870	HMDB0031003;LMFA01030033	-	188.1636	4.4508	pos	M+NH4	C10H18O2	-	54	-5.28805921	14436-32-9	0.0283623799759	1028.7639	1148.7007	1216.7563	1148.6092	1229.5916	1211.5457	682.4984	669.5219	715.2483	682.7592
pos_2896	2-Methoxy-3-(1-methylpropyl)pyrazine	metab_2890	HMDB0032933	-	167.1171	4.5836	pos	M+H	C9H14N2O	-	68	-4.947752845	24168-70-5	0.129870134	231.4439	131.5091	166.5991	177.969	189.1985	155.984	67.8116	89.9638	86.5728	91.2021
pos_2929	Phenylalanyl-Isoleucine	metab_2923	HMDB0028998	-	261.159	4.7281	pos	M+H-H2O	C15H22N2O3	-	60.8	-2.75650833	-	0.0300819216222	3655.1673	3430.7244	3298.6891	3316.8884	3248.0381	3366.1251	3018.711	3086.8811	2876.5633	2954.9207
pos_2941	3,9-dihydroxy-2-(2-hydroxypropan-2-yl)-2H,3H,7H-furo[3,2-g]chromen-7-one	metab_2935	HMDB0132920	-	323.0513	4.7848	pos	M+2Na-H	C14H14O6	-	55.4	3.93040627206283	-	0.141895186	208.2556	198.7911	184.0577	1753.5014	1538.5257	1624.8817	495.2062	447.6421	390.3291	360.2455
pos_2946	Phenylalanylphenylalanine	metab_2940	HMDB0013302	-	295.1434	4.8073	pos	M+H-H2O	C18H20N2O3	-	61.5	-2.300961688	2577-40-4	0.119620543	762.5129	808.4596	749.9542	852.3747	837.2745	758.1628	730.1338	565.33	579.0982	622.2447
pos_2959	2-Pentanamido-3-phenylpropanoic acid	metab_2953	HMDB0094646	-	214.1222	4.8743	pos	M+H-2H2O	C14H19NO3	-	57	-1.945476967	-	0.10209287	0	0	11.0356	376.7443	335.1643	286.5861	65.6903	72.1105	83.4114	78.0658
pos_2968	Methionyl-Valine	metab_2962	HMDB0028986	-	312.1336	4.9068	pos	M+ACN+Na	C10H20N2O3S	-	52.5	-6.697594797	-	0.0612730589283	4857.5983	5083.6781	5312.2439	3469.3655	3692.7367	3484.933	3632.882	3224.4238	3183.6186	3297.9413
pos_2976	{(1R,2R)-2-[(2z)-5-Hydroxy-2-penten-1-yl]-3-oxocyclopentyl}acetic acid	metab_2970	-	-	209.1165	4.9381	pos	M+H-H2O	C12H18O4	52.6	-	-3.255045929	-	0.0483951572514	0	0	0	114.2697	113.6787	140.3697	291.3742	288.771	261.6393	277.3923
pos_3028	N2-Succinyl-L-ornithine	metab_3020	HMDB0001199	C03415	271.0702	5.1564	pos	M+K	C9H16N2O5	-	53.9	4.81004350913167	899816-95-6	0.266905444	99.407	105.0691	66.9906	33.1417	48.2684	44.1543	35.6251	27.6552	23.1606	19.1967
pos_3040	Taurocholic acid	metab_3032	HMDB0000036;LMST05040001	C05122	579.3051	5.2331	pos	M+ACN+Na	C26H45NO7S	-	52.2	-4.579619587	81-24-3	0.0546481778388	1783.3568	1649.4933	1645.1439	1170.5899	1010.9462	1008.9221	2387.298	2124.4594	2393.8471	2327.8965
pos_3045	2-Indolecarboxylic acid	metab_3037	HMDB0002285	-	144.0433	5.2598	pos	M+H-H2O	C9H7NO2	-	65.1	-6.962908211	1477-50-5	0.207426175	1222.6265	780.9311	877.8574	1123.6997	925.9674	860.7133	595.846	996.9309	793.2669	776.7639
pos_3067	2-Hydroxy-2,6,6-trimethylcyclohexanone	metab_3059	HMDB0037023	-	139.1109	5.3626	pos	M+H-H2O	C9H16O2	-	90.2	-5.441945546	7500-42-7	0.334685472	151.0379	134.9773	248.9989	1.8168	0	2.5677	43.2171	68.6053	93.7951	54.6831
pos_3074	Thiacremonone	metab_3066	HMDB0035901	-	224.0367	5.4071	pos	M+ACN+Na	C6H8O3S	-	56.1	9.427279241178333	96504-28-8	0.0392172036163	3507.003	3493.1616	3677.7658	12391.4481	12212.2988	12444.8573	4584.9434	4553.5445	4679.834	4268.1018
pos_3112	Aspartyl-Tryptophan	metab_3104	HMDB0028764	-	284.1024	5.595	pos	M+H-2H2O	C15H17N3O5	-	67.3	-1.801174801	-	0.262301751	37.615	62.2543	40.8574	37.5947	53.6549	40.8062	15.3751	27.073	29.953	23.7702
pos_3137	6''-p-Coumaroylprunin	metab_3129	HMDB0037583	-	603.1524	5.8057	pos	M+Na	C30H28O12	-	68	8.74373985077225	96686-70-3	0.169226164	5251.1042	4944.5461	4416.4448	10.4194	0	8.3317	5881.7413	4194.6012	4185.7084	4637.2519
pos_3154	1,N2-propanodeoxyguanosine	metab_3146	HMDB0059780	-	340.1632	5.9107	pos	M+CH3OH+H	C13H17N5O4	-	81.4	5.42000123112984	-	0.209367486	75.8873	64.7952	55.0962	49.5518	36.1646	48.313	25.3487	33.9186	22.5485	22.2601
pos_3156	Panaquinquecol 1	metab_3148	HMDB0038035;LMFA05000686	-	310.2396	5.92	pos	M+NH4	C18H28O3	-	72.5	6.69587110109037	133921-57-0	1.970278061	0	0	0	0	2.8051	0.8264	22.8948	0.0765	0.0093	0.1726
pos_3162	Ile-lle-OH	metab_3154	-	-	353.1702	5.9634	pos	M+H	C17H24N2O6	53.5	-	-1.508800125	-	0.0730424723065	1370.362	1226.8335	1255.4331	1072.9676	1170.2935	1216.9556	301.3538	267.715	295.9599	320.0077
pos_3190	16-Hydroxy hexadecanoic acid	metab_3182	HMDB0006294	C18218	290.2683	6.186	pos	M+NH4	C16H32O3	-	64.8	-2.353911787	-	0.018938789	1911.2991	1785.7469	1845.8251	1277.6389	1287.747	1355.5525	2846.304	2944.8724	2976.0849	2919.2963
pos_3193	8,13-dihydroxy-9,11-octadecadienoic acid	metab_3185	LMFA02000166	-	313.237	6.2049	pos	M+H	C18H32O4	76.3	-	-1.190087096	-	0.115149425	527.3662	543.2485	595.8928	281.4932	374.0272	277.4372	463.0911	502.5366	381.7223	430.3064
pos_3204	10,20-Dihydroxyeicosanoic acid	metab_3196	HMDB0031923	-	362.3261	6.2425	pos	M+NH4	C20H40O4	-	63.3	-1.236709636	120727-26-6	0.0198781160217	10582.1904	10527.5645	11865.3649	5870.9517	6097.0632	5805.0187	9650.376	9741.0864	9304.5182	9513.4239
pos_3213	Talaromycin A	metab_3205	HMDB0030143	-	231.1614	6.2802	pos	M+H	C12H22O4	-	82.1	9.90003710658387	83720-10-9	0.062565835	0	0	0	0	0	0	18.1773	20.7037	19.1159	20.6371
pos_3228	(ent-15beta)-15,19-Dihydroxy-7-trachylobanone	metab_3220	HMDB0039012	-	319.2266	6.3605	pos	M+H	C20H30O3	60.3	-	-0.580947658	137648-01-2	0.271427469	59.0318	40.335	48.5359	88.0898	32.5306	34.4978	31.8563	49.6287	27.6916	45.1492
pos_3251	Lycopersiconol	metab_3243	HMDB0029583	-	352.284	6.4693	pos	M+NH4	C21H34O3	-	63.9	-1.820915358	20745-29-3	0.415402405	0	0	0	0	2.7766	0	73.9128	88.3725	37.3764	40.9509
pos_3259	(2E,4Z,7Z)-2,4,7-Tridecatrienal	metab_3251	LMFA06000255;HMDB0033545	-	256.1688	6.5258	pos	M+ACN+Na	C13H20O	-	56	8.30633584459263	13552-96-0	0.0459708247324	2356.0484	2448.2673	2226.1781	27555.8965	27481.1573	27742.7405	11510.5565	11131.5074	11352.2348	12350.308
pos_3260	Nonivamide	metab_3252	HMDB0029846	-	258.1846	6.5258	pos	M+H-2H2O	C17H27NO3	-	70.7	-2.149192399	2444-46-4	0.0221481309845	14080.8922	13643.748	13623.6971	189502.2796	176849.9234	175928.3428	73937.3081	70402.2816	72253.3947	73608.6143
pos_3261	9,14-dihydroxy-10,12-octadecadienoic acid	metab_3253	LMFA02000167	-	313.2362	6.5258	pos	M+H	C18H32O4	55	-	-3.635632478	-	0.101292014	390.1661	381.3265	367.6599	396.1805	390.5776	387.0605	295.4868	309.097	362.2755	356.4959
pos_3264	Dinorcapsaicin	metab_3256	HMDB0036325	-	260.1638	6.5353	pos	M+H-H2O	C16H23NO3	-	59.6	-2.39129815	61229-09-2	0.0190034014333	15272.4803	14768.9803	14225.9387	28964.7259	27984.026	27272.6038	15968.6489	15290.2366	15576.0826	15824.0286
pos_3267	1-hexadecylpyridinium	metab_3259	-	-	304.299	6.5542	pos	M+H	C21H37N	57.6	-	-2.771609083	-	0.352819546	42.6944	22.7747	25.09	20.7801	31.4227	24.5959	79.8243	118.9714	187.529	120.5061
pos_3287	5,8,12-trihydroxy-9-octadecenoic acid	metab_3279	LMFA02000221;HMDB0030936;LMFA01050543	-	331.2472	6.6345	pos	M+H	C18H34O5	54	-	-2.194310618	-	0.101821933	421.7013	401.9851	355.4926	325.0205	301.5598	242.5944	189.8961	228.5034	241.3822	232.0626
pos_3292	Oleyl alcohol	metab_3284	LMFA05000684;HMDB0029632	-	286.3104	6.6628	pos	M+NH4	C18H36O	-	71.8	-0.16676544	143-28-2	0.584779332	171.8369	303.1457	112.8345	20.0006	83.086	57.509	111.3826	73.3455	227.4949	78.8918
pos_3303	Polyoxyethylene 40 monostearate	metab_3295	HMDB0032477	-	346.3311	6.7005	pos	M+NH4	C20H40O3	-	53.7	-1.332681508	9004-99-3	0.131957948	659.2907	816.7472	688.5443	662.2691	560.7939	631.4378	2716.984	1997.3854	2305.8194	2192.1296
pos_3340	Buddledin A	metab_3332	-	C09623	277.1793	6.968	pos	M+H	C17H24O3	66.5	-	-2.045165356	-	0.063203371	92.7595	96.8857	106.943	70.4309	52.3247	67.0644	113.202	112.9032	126.6443	125.5983
pos_3341	1-(5-Methyl-3-pyridinyl)-1-decanone	metab_3333	HMDB0031952	-	270.1846	6.9773	pos	M+Na	C16H25NO	-	52.9	7.05333013986122	194345-50-1	0.0426972430083	42445.0959	41438.0481	36071.9913	196813.3487	173198.6349	180446.0633	78169.089	82132.9623	81052.925	86601.6178
pos_3358	(R)-Campholenic aldehyde	metab_3350	HMDB0034973	-	153.1267	7.0941	pos	M+H	C10H16O	66	-	-4.758614866	-	0.462686236	92.3364	18.6646	2.3935	24.0692	19.2609	34.3267	19.5882	22.6971	12.528	37.9795
pos_3359	(1S,4R)-p-Mentha-2,8-dien-1-ol	metab_3351	HMDB0035054	-	185.1528	7.1035	pos	M+CH3OH+H	C10H16O	-	56.9	-5.31363317	22972-51-6	0.65425705	19.2733	20.38	23.5193	195.1418	249.2736	306.4355	83.3756	33.2297	40.0311	137.6039
pos_3413	Monoisobutyl phthalate	metab_3405	-	-	205.0851	7.5898	pos	M+H-H2O	C12H14O4	60.2	-	-3.528061658	-	0.106417296	480.6419	503.8614	431.5969	265.094	331.434	295.6219	348.0262	442.8182	389.0779	429.4581
pos_3425	Falcarinone	metab_3417	HMDB0033693	C08445;C08451	284.2001	7.6573	pos	M+ACN+H	C17H22O	-	57.4	-3.386835316	4117/11/7	0.0327758442957	2731.9025	2906.0047	2797.3071	31554.4388	30672.9584	31280.2766	11250.6476	11784.0212	11001.3486	11713.8508
pos_3448	Petunidin 3-(6''-p-coumaryl-glucoside) 5-glucoside	metab_3440	HMDB0038100	-	829.2482	7.8569	pos	M+ACN+H	C37H39O19+	-	59.3	7.39666678044803	51939-66-3	0.73286883	609.3838	739.1447	599.2754	50.5079	57.0802	31.6801	37.3081	15.0329	103.2991	119.0694
pos_3477	Docosanamide	metab_3469	LMFA08010020;HMDB0000583	-	381.3833	8.0754	pos	M+ACN+H	C22H45NO	-	58.6	-1.798411349	3061-75-4	0.0433429946954	2919.3707	2981.697	3008.4294	7520.7884	7239.9898	7319.7895	3085.2604	3238.6632	3014.6724	2924.0506
pos_3490	Erucamide	metab_3482	-	-	355.3677	8.1517	pos	M+NH4	C22H43NO	52.6	-	-1.895159326	-	0.078332422	2024.535	2112.9317	2145.0413	4030.5062	3785.0199	3913.1525	1713.0127	1798.3765	1632.0524	1492.8701
pos_3551	Apigenin 7-[rhamnosyl-(1->2)-galacturonide]	metab_3543	HMDB0038847	-	625.1756	8.7519	pos	M+CH3OH+H	C27H28O15	-	63.1	-1.212721786	124167-97-1	0.0985886359645	1913.7581	2049.0379	2454.27	1780.2039	2372.9777	1982.8614	748.7088	751.446	866.0152	907.4116
pos_3571	Isopropyl hexadecanoate	metab_3563	LMFA07010675;HMDB0035474	-	316.3214	8.9147	pos	M+NH4	C19H38O2	-	71.9	1.39943762661618	142-91-6	0.329799183	94.9216	115.8272	40.6537	23.9253	94.7248	31.8297	84.888	46.2279	44.4919	77.1431
pos_3590	Humulol	metab_3582	HMDB0038213	-	240.2319	9.086	pos	M+NH4	C15H26O	-	91.6	-1.280998459	24405-58-1	0.190284823	40.6653	27.1698	49.385	36.968	30.4543	30.1306	46.3059	54.0839	35.1039	54.2898
pos_3600	PE(19:1(9Z)/0:0)	metab_3592	LMGP02050019	-	494.3232	9.1948	pos	M+H	C24H48NO7P	89	-	-1.903429689	-	0.0334920391312	5460.1976	5766.5536	6030.2566	10397.8894	11148.5381	11206.9569	5534.7617	5643.0033	5284.2959	5281.664
pos_3619	Serratol	metab_3609	HMDB0039827	-	291.2664	9.4866	pos	M+H	C20H34O	-	90.4	-6.380576411	67814-27-1	0.385043494	35.3513	28.3039	40.1067	10.6937	23.7042	18.1684	17.8403	23.0529	42.3184	37.6338
pos_3636	Priverogenin A	metab_3625	HMDB0034530	-	514.3891	9.6845	pos	M+ACN+H	C30H48O4	-	51.1	-0.074138867	18443-26-0	0.356237682	179.329	173.6954	192.6493	151.2025	216.633	214.6876	69.2922	28.7127	67.9798	48.6853
pos_3695	4,6-Tetracosanedione	metab_3681	HMDB0035563	-	384.3847	10.2511	pos	M+NH4	C24H46O2	-	57.8	3.12177520746753	-	0.139520431	26.7508	23.1019	36.7745	3.4879	2.4276	3.3745	28.4222	35.5753	40.0127	33.6554
pos_3721	PS(18:3(6Z,9Z,12Z)/18:4(6Z,9Z,12Z,15Z))	metab_3706	LMGP03010382;HMDB0112453	-	800.4401	10.4721	pos	M+Na	C42H68NO10P	-	55.2	-9.294308035	-	0.160794508	134.3061	134.3093	104.9038	69.6816	38.7989	62.2091	149.1928	123.9579	172.7359	125.7149
pos_3724	Cryptotanshinone	metab_3709	HMDB0035220	-	261.1252	10.4929	pos	M+H-2H2O	C19H20O3	-	60.7	-7.493499814	35825-57-1	0.385994313	17.9798	12.5279	28.3288	25.3585	18.5044	29.542	16.5076	31.1753	37.2778	18.5599
pos_3874	N,N-Dimethylaniline	metab_3858	HMDB0001020	C02846	122.0962	13.3284	pos	M+H	C8H11N	67.4	-	-1.73514947	121-69-7	0.0368538995699	16992.3648	16582.969	17139.6259	16219.0442	16188.5006	15747.3829	22076.5495	20801.5186	20546.6591	20371.7496
pos_3889	D-(+)-Cellobiose	metab_3873	-	C06422	365.1049	13.7714	pos	M+Na	C12H22O11	58.1	-	-1.506637069	-	0.406580277	315.9504	358.3683	482.0241	366.6634	321.0556	350.8113	133.5599	354.8316	279.3535	190.8382
pos_3892	L-2-Amino-3-methylenehexanoic acid	metab_3876	HMDB0030410	-	108.0807	13.8607	pos	M+H-2H2O	C7H13NO2	-	56.7	-0.850339347	29784-96-1	0.0469664570568	2335.9481	2271.6273	2283.0671	2277.3417	2268.7154	2098.295	3149.5651	2865.3179	2915.7928	2853.409
pos_4028	N5-Hexanoylspermidine	metab_4012	HMDB0029568	-	266.2221	14.029	pos	M+Na	C13H29N3O	-	57.3	7.474794380133281	97141-37-2	0.305816744	0.4776	0.3841	0.0467	38.0355	2.8669	0.5284	804.9153	1000.8651	1622.1637	1129.5474
pos_4109	Xi-2,3-Dihydro-3-methylfuran	metab_4093	HMDB0037788	-	102.0917	13.4309	pos	M+NH4	C5H8O	-	51.2	4.5576643431645	-	0.346894861	10219.5715	9061.1814	8940.7652	8271.284	8090.5787	7411.8076	18263.0264	10915.6388	9645.5423	9429.503
pos_4171	para-hydroxyatorvastatin	metab_4155	HMDB0061014	-	597.2371	12.2503	pos	M+Na	C33H35FN2O6	-	84.8	-0.011145391	-	0.14606441	606.2656	578.5685	478.1227	801.9259	691.6221	625.6137	356.7963	296.0865	421.3342	389.0368
pos_4199	2,5-Dibutyl-4-methyloxazole	metab_4183	HMDB0037898	-	178.1597	12.0075	pos	M+H-H2O	C12H21NO	-	64.6	3.58950388839223	88300-08-7	0.032698034	162.1251	123.5024	216.8766	169.8951	147.1537	209.5594	173.6562	186.9643	185.2066	180.6439
pos_4214	PS(15:0/18:3(9Z,12Z,15Z))	metab_4198	LMGP03010147;HMDB0112325	-	726.4631	11.8901	pos	M+H-H2O	C39H70NO10P	-	51.7	-9.845680719	-	0.128284744	266.0789	119.5017	349.1621	130.5407	103.3813	153.6031	247.7613	224.0319	289.2718	221.1131
pos_4232	PE(14:0/18:0)	metab_4216	LMGP02011248;HMDB0008826	-	714.5022	11.7527	pos	M+Na	C37H74NO8P	-	52.8	-3.253574933	-	0.0814163230241	1199.5701	1301.6365	1388.6931	559.9869	580.1272	617.2642	881.0025	884.7997	889.5376	746.7948
pos_4246	5-Hydroxy-6-methoxycoumarin 7-glucoside	metab_4230	HMDB0039774	-	388.1272	11.6433	pos	M+NH4	C16H18O10	-	66.8	9.152981550296358	141238-32-6	0.0872695985342	115.0679	142.6486	111.1034	97.0113	119.289	111.5386	131.4927	157.6533	159.939	146.6112
pos_4251	Cer(d18:0/16:0(2OH))	metab_4235	LMSP02020029	-	556.5314	11.5952	pos	M+H	C34H69NO4	76.5	-	2.57470959654318	-	0.160381253	0	0	0	0	0	0	89.774	103.9543	77.7645	112.6469
pos_4276	Geranylcitronellol	metab_4260	HMDB0032147	-	310.3086	11.4059	pos	M+NH4	C20H36O	-	94.7	-6.379972641	36237-66-8	0.171047672	12.1933	10.8443	18.2336	7.3434	0	1.0309	19.047	20.4233	20.9268	27.4779
pos_4298	PG(16:0/22:5(4Z,7Z,10Z,13Z,16Z))	metab_4282	HMDB0010582	-	797.5298	11.2261	pos	M+H	C44H77O10P	-	53.1	-3.696196966	-	1.135780243	146.3215	142.6153	229.3638	230.1736	362.122	376.6504	42.1417	438.9365	100.0592	71.6172
pos_4325	5-Ethyl-2-hexyl-4-methyloxazole	metab_4309	HMDB0037899	-	178.1596	11.0042	pos	M+H-H2O	C12H21NO	-	84.9	2.9798599405315094	84028-19-3	0.141383431	43.0911	78.9897	84.3456	88.3776	99.0215	134.8369	162.1867	127.9518	133.6778	170.768
pos_4352	1,4-Benzothiazine-O-quinonimine	metab_4336	HMDB0012491	-	341.0177	10.8281	pos	M+2Na-H	C12H12N2O5S	-	85.2	-0.416127359	-	0.196286602	4.7705	0	6.5989	0	19.1063	18.3864	24.8515	31.6877	23.0186	34.9196
pos_4375	Isoferulic acid 3-O-glucuronide	metab_4359	HMDB0041747	-	388.1274	10.7136	pos	M+NH4	C16H18O10	-	76	9.655984188659213	-	0.0429908469035	339.2808	396.8636	477.8598	397.6409	357.0205	443.8453	430.6201	408.1614	391.0982	424.6954
pos_4385	Hebevinoside VI	metab_4367	HMDB0034596	-	794.4989	10.6559	pos	M+ACN+H	C41H68O12	-	50.2	-7.927145437	101365-08-6	1.910626774	41.0221	33.6735	71.2207	316.708	361.5378	417.5993	8.138	750.7309	10.8836	7.0171
pos_4424	LysoPA(0:0/16:0)	metab_4406	HMDB0007849	-	433.2314	10.4194	pos	M+Na	C19H39O7P	-	61.8	-2.925667798	-	0.244615646	253.7702	255.0362	273.5928	112.6897	108.1624	122.3381	100.7136	71.7778	69.7473	57.4378
pos_4495	CPA(18:2(9Z,12Z)/0:0)	metab_4476	HMDB0007007	-	449.2643	10.1321	pos	M+CH3OH+H	C21H37O6P	-	56.1	-4.620299385	-	0.322658517	547.9888	481.2004	439.8883	531.6783	451.8624	523.2571	377.7727	180.0786	235.889	245.0243
pos_4526	L-Histidinol	metab_4504	HMDB0003431	C00860	124.0869	9.9536	pos	M+H-H2O	C6H11N3O	-	77.4	-0.331551691	4836-52-6	0.151449339	41.4667	45.2316	27.0385	90.425	42.3957	29.7012	54.9103	42.9944	61.1069	60.0109
pos_4555	Paramethasone	metab_4531	HMDB0015462	C07413	410.2342	9.8163	pos	M+NH4	C22H29FO5	-	52.4	1.17279109170678	53-33-8	1.053121262	329.3315	281.4872	207.8721	6.9246	0	0	592.4302	195.1517	108.8391	41.2032
pos_4559	9R,10S-Epoxy-3Z,6Z-eicosadiene	metab_4535	LMFA12000309	-	293.2833	9.8068	pos	M+H	C20H36O	59.5	-	-2.143808568	-	0.0526090383324	7547.6917	7406.3045	7108.4751	4857.827	4745.4274	4751.3758	8437.7925	7577.2325	7602.1881	8110.7206
pos_4563	3-Cyclohexyldodecane	metab_4539	HMDB0036345	-	275.2724	9.7975	pos	M+Na	C18H36	-	85.9	5.676296959066581	13151-83-2	0.0419487924498	671.5302	822.2562	768.0132	414.7713	439.4621	561.1568	962.4322	894.2349	917.4602	979.4124
pos_4569	1,20-Eicosanediol	metab_4545	LMFA05000578;HMDB0040982	-	356.3522	9.7691	pos	M+ACN+H	C20H42O2	-	69.8	-0.445450018	7735-43-5	0.0338162723891	1096.9129	884.1495	855.1592	426.1681	480.2558	435.7705	1011.7076	968.7922	1052.5348	1012.9466
pos_4580	Stearoylethanolamide	metab_4555	HMDB0013078	-	328.3201	9.7033	pos	M+H	C20H41NO2	62.1	-	-2.768807731	111-57-9	0.37667128	105.4906	48.9948	62.3962	49.0208	82.6515	34.1529	42.7448	36.1597	14.9518	32.157
pos_4613	Cis-7-Hexadecenoic Acid methyl ester	metab_4588	-	-	269.2466	9.5243	pos	M+H	C17H32O2	52.9	-	-3.381884939	-	0.123396807	951.322	1050.2542	1025.5905	1258.2278	1237.1019	1179.1025	349.4962	418.8645	387.4714	314.4832
pos_4619	9Z-Eicosenoic acid	metab_4593	LMFA01030084;HMDB0062436	-	275.2723	9.5055	pos	M+H-2H2O	C20H38O2	-	71.4	-3.319508252	29204-02-2	0.159602534	974.8558	1081.2914	1154.9458	725.4608	477.4915	562.7444	1015.3838	1414.0198	1212.6238	1031.8763
pos_4637	Blasticidin S	metab_4611	HMDB0030452	C02010	464.2335	9.3832	pos	M+ACN+H	C17H26N8O5	-	61.9	-6.934483317	2079-00-7	0.217625406	34.4046	7.7056	21.433	70.5067	62.7667	55.2308	111.2165	66.6099	80.906	83.821
pos_4657	DG(18:1(11Z)/20:2(11Z,14Z)/0:0)	metab_4631	HMDB0007196	-	611.534	9.2983	pos	M+H-2H2O	C41H74O5	-	51.7	-8.893602106	-	0.0435996166966	20030.9952	20205.1905	18790.9532	11431.7166	10839.6112	10842.1572	8611.4723	8200.12	8761.7001	7968.3246
pos_4672	4,8,12,15,19-Docosapentaenoic acid	metab_4646	LMFA01030183;HMDB0039133	-	348.2888	9.2325	pos	M+NH4	C22H34O2	-	70.5	-2.875199217	2548-85-8	0.327601969	27.9312	96.8649	64.1188	103.648	162.017	188.0752	11.9858	27.327	22.5495	18.0088
pos_4689	Palmitoyl Ethanolamide	metab_4663	LMFA08040057;LMFA08040013	C16512	300.2892	9.1518	pos	M+H	C18H37NO2	57.5	-	-1.734543045	-	0.077137114	151.9417	196.5541	217.539	382.4177	400.8817	396.3997	136.762	161.6376	149.3799	139.2567
pos_4703	(Z)-9-Cycloheptadecen-1-one	metab_4677	HMDB0031336	-	268.2628	9.0575	pos	M+NH4	C17H30O	-	64.7	-2.567465081	542-46-1	0.0827817611117	1048.2015	1165.2097	1368.419	858.0857	966.1325	813.1369	1154.6688	1309.1936	1180.6566	1073.8251
pos_4705	1-Monopalmitin	metab_4679	-	-	331.2837	9.0482	pos	M+H	C19H38O4	80.7	-	-1.626583146	-	0.00539818919259	1313.027	898.9896	849.3072	1565.394	1432.3483	1133.0456	1281.2579	1270.5194	1286.7194	1282.6473
pos_4718	PE(17:0/0:0)	metab_4692	LMGP02050030	-	468.3076	8.9718	pos	M+H	C22H46NO7P	83.1	-	-1.906034111	-	0.0512829395118	2767.9985	2863.4618	3121.1351	2074.7465	2341.7255	2330.5002	2512.1591	2841.2085	2736.3692	2669.0765
pos_4725	Annosquamosin B	metab_4699	HMDB0031379	-	309.2423	8.943	pos	M+H	C19H32O3	55.7	-	-0.281335705	177742-56-2	0.156765924	56.3688	80.7874	54.067	90.2137	118.9193	170.2983	65.6797	55.2261	80.3412	64.1826
pos_4734	Palmitic amide	metab_4708	HMDB0012273	-	256.2631	8.9052	pos	M+H	C16H33NO	-	66.9	-1.593657846	629-54-9	0.0458105116656	151230.9409	152173.4242	139721.4896	113117.5623	109327.7561	104840.4963	169184.3749	158986.8293	152747.6176	166322.4311
pos_4740	DG(15:0/22:5(4Z,7Z,10Z,13Z,16Z)/0:0)	metab_4714	HMDB0007090	-	593.4879	8.8574	pos	M+H-2H2O	C40H68O5	-	51.1	-7.895270713	-	0.0439571438478	6433.9692	6794.3658	6519.2347	965.9475	807.808	799.6976	1746.5666	1626.9799	1793.3537	1668.1153
pos_4749	Menthol	metab_4722	HMDB0003352	C00400	195.1137	8.8094	pos	M+K	C10H20O	-	92.3	-5.553881881	2216-51-5	0.741267092	0	0	0	0	0	0	3.9637	17.2413	47.065	32.4182
pos_4750	Demeclocycline	metab_4723	HMDB0014756	-	429.0873	8.819	pos	M+H-2H2O	C21H21ClN2O8	-	66	5.407358738833259	127-33-3	0.835375134	0	0	0	0	0	0.0982	383.7375	236.3872	75.9349	48.7593
pos_4784	5-Hydroxymethyltolterodine	metab_4757	-	-	342.2425	8.6415	pos	M+H	C22H31NO2	60	-	-0.791018454	-	0.136851273	422.6779	467.7199	470.0239	1298.3428	1171.45	1104.8999	427.832	382.0995	449.6211	327.0133
pos_4794	(-)-Jolkinol B	metab_4767	LMPR0104310004	-	465.2604	8.5845	pos	M+H	C29H36O5	50.7	-	-6.892039088	-	0.0567273114336	1140.0548	1075.9669	692.3477	1114.7211	1153.5927	931.8819	529.9344	496.0843	487.8967	550.5099
pos_4820	Sclareol	metab_4793	LMPR0104030010;HMDB0036827	C09183	326.3051	8.4466	pos	M+NH4	C20H36O2	-	55.6	-0.953095495	515-03-7	0.801205526	33.8102	71.471	0	0	0	9.083	5.8811	14.2433	31.0815	6.9232
pos_4842	Dodecanol	metab_4815	LMFA05000001;HMDB0011626	C02277	209.1893	8.3712	pos	M+Na	C12H26O	-	51.3	9.2017111502217	112-53-8	0.0622289168578	265.2162	208.6539	248.5754	255.0651	142.1969	222.3999	332.9621	323.6335	321.4899	287.9176
pos_4844	PC(18:1(9Z)/0:0)[U]	metab_4817	-	-	522.3546	8.3617	pos	M+H	C26H52NO7P	59.4	-	-1.646246066	-	0.0384867416722	18727.1971	18736.5681	17592.9353	24628.3498	23480.1909	24063.1881	11015.8975	10345.4382	10150.8102	10843.3029
pos_4945	Caryoptosidic acid	metab_4918	HMDB0034249	-	434.1684	7.9891	pos	M+ACN+H	C16H24O11	-	66.7	6.917066388823018	220271-92-1	0.865562623	0	0	0	0	5.462	0	128.1888	41.069	34.7204	21.0118
pos_4985	2-Undecyl-4(1H)-quinolinone	metab_4958	HMDB0032996	-	300.2311	7.8048	pos	M+H	C20H29NO	-	56.4	-3.567123024	56183-46-1	0.0331294513472	6301.5738	6283.1987	5895.1524	30868.3302	29660.989	32150.4103	13393.0904	12398.6446	12635.6506	12790.7757
pos_4993	Pipericine	metab_4966	HMDB0031678;LMFA08020200	-	353.352	7.7576	pos	M+NH4	C22H41NO	-	59.1	-1.948492639	-	0.0667857517376	7305.0014	7713.913	7873.8056	16837.1051	17430.9937	17928.7388	7934.0221	9129.8445	8154.5403	8016.5791
pos_5010	3-Methyl-2-butenoic acid	metab_4983	LMFA01020097	-	101.0596	7.6909	pos	M+H	C5H8O2	51.9	-	-0.595127416	-	0.141790481	188.5467	175.573	175.0425	7.9546	13.0995	13.1678	51.6955	53.3067	55.9627	69.6191
pos_5015	3-hydroxyhexadecanoyl carnitine	metab_4988	HMDB0061642	-	433.3626	7.6671	pos	M+NH4	C23H45NO5	-	53.6	-2.349394116	-	0.0671613920431	1121.9948	1167.4417	1043.4052	367.4282	365.8197	482.2097	341.0551	349.0837	372.5041	395.2609
pos_5018	1-Methyl-2-nonyl-4(1H)-quinolinone	metab_4991	HMDB0030519	-	286.2159	7.6764	pos	M+H	C19H27NO	-	58.3	-2.393461139	68353-24-2	0.0239398612583	4845.4922	5123.1188	4963.3517	71163.3016	71540.0317	72286.2982	26404.1879	27515.7828	26526.5873	26019.6844
pos_5059	N,N-dimethyl-Safingol	metab_5032	LMSP01080056	-	330.3362	7.5418	pos	M+H	C20H43NO2	58.1	-	-1.29773716	-	0.0912844920111	3963.7485	4752.2938	4379.3525	3249.934	3309.9054	3866.9691	5804.7781	6917.4717	6952.1567	7161.7872
pos_5082	Isokobusone	metab_5055	HMDB0036791	C16977	286.1799	7.4573	pos	M+ACN+Na	C14H22O2	-	51	9.78618184977401	24173-72-6	0.107363257	4506.8366	4684.8069	5165.3209	3789.7557	3581.8005	3817.573	3237.7549	2762.6108	2594.1766	2610.3566
pos_5083	1-Nonanol	metab_5056	HMDB0031265;LMFA05000092	C14696	186.1846	7.4388	pos	M+ACN+H	C9H20O	-	56.9	-4.760958786	143-08-8	0.0827867471134	83.5154	99.8001	113.3239	16.1811	28.9575	18.0313	88.751	89.5181	101.9606	103.7027
pos_5090	Capsaicin	metab_5063	HMDB0002227;LMFA08020085	C06866	288.1949	7.3923	pos	M+H-H2O	C18H27NO3	-	58.1	-2.838725429	404-86-4	0.0612996225094	13132.5244	13153.1345	12748.7258	20412.4425	19969.3536	20830.4391	12879.8815	11086.9157	11900.2764	12034.971
pos_5094	6-[(3,4-Methylenedioxy)phenyl]-3,3-dimethyl-1-hexene	metab_5067	HMDB0030790	-	250.1799	7.3738	pos	M+NH4	C15H20O2	-	53.1	-1.093760983	30310-56-6	0.525453421	5.0737	3.1355	0	0	0	0	11.0135	9.6443	9.9891	24.7138
pos_5099	D-erythro-Sphingosine C-20	metab_5072	-	-	328.3226	7.346	pos	M+H	C20H41NO2	51.5	-	4.9996243749848	-	0.443289194	673.8099	551.164	398.9931	458.2434	436.1886	437.2672	546.2659	248.3317	257.4968	260.6463
pos_5109	C-2 Ceramide	metab_5082	-	-	342.2997	7.3088	pos	M+H	C20H39NO3	53.5	-	-1.586297918	-	0.0419994565942	10387.7792	9991.0487	10802.608	7277.6514	7906.8755	7903.6769	4681.0287	5016.7353	4834.1589	4551.9466
pos_5123	Cis-Hydroxy Perhexiline	metab_5096	HMDB0060644	-	311.3055	7.2389	pos	M+NH4	C19H35NO	-	63.3	-0.714310342	-	0.289333626	0	21.3052	3.544	519.7576	502.2525	473.563	78.0643	109.5239	160.2316	129.643
pos_5124	3alpha-Hydroxyoreadone	metab_5097	HMDB0036047	-	235.1323	7.2389	pos	M+H-H2O	C14H20O4	-	67.2	-2.398576125	124869-06-3	0.200170201	10.0316	7.5416	6.7697	0	5.8821	0	66.7564	69.3266	43.7971	54.9226
pos_5137	5-Ethyl-2-(1-pyrrolidinyl)-2-cyclopenten-1-one	metab_5110	HMDB0039676	-	180.138	7.1691	pos	M+H	C11H17NO	-	73.5	-1.543546544	97826-60-3	0.4385914	0.9075	0.5242	7.9966	0.065	0.5226	0	41.3066	20.6228	19.143	18.7003
pos_5150	Androst-5-ene-3beta,17beta,19-triol	metab_5123	-	C15097	307.2263	7.122	pos	M+H	C19H30O3	60.7	-	-1.427961437	-	0.102856488	3.2162	0.2879	0.7376	7.6819	3.019	0.9954	215.9149	241.5345	193.132	198.3543
pos_5158	Pregnenolone	metab_5131	HMDB0000253;LMST02030088	C01953	334.2736	7.0665	pos	M+NH4	C21H32O2	-	52.1	-1.308721996	145-13-1	0.45514188	0	6.8536	0	0	0	0	17.6171	9.4546	16.1153	29.284
pos_5176	Sphinganine	metab_5149	LMSP01020001;HMDB0000269	C00836	302.3048	6.968	pos	M+H	C18H39NO2	67.9	-	-1.92732022	764-22-7	0.0752815302609	2210.9374	2645.506	2726.1442	1814.5802	1713.4597	2024.668	4304.3118	5142.3724	4861.8923	4620.0427
pos_5183	(-)-Carvomenthone	metab_5156	HMDB0034969	-	172.169	6.9493	pos	M+NH4	C10H18O	-	60.2	-3.85686065	13163-73-0	0.130040705	885.1698	766.6197	783.8524	429.286	455.0148	512.9605	1014.9368	784.8737	789.8448	810.1771
pos_5190	Methionyl-Isoleucine	metab_5163	HMDB0028976	-	326.1492	6.9305	pos	M+ACN+Na	C11H22N2O3S	-	51.5	-6.268730881	-	0.162842864	282.9452	261.4623	237.0942	436.0901	410.3154	419.1786	176.4159	260.3974	204.4987	221.8752
pos_5198	LysoPE(0:0/20:4(5Z,8Z,11Z,14Z))	metab_5171	HMDB0011487;LMGP02050051	-	540.2483	6.8878	pos	M+K	C25H44NO7P	-	60	-0.817139956	-	0.992429491	0	0	0	0	0	0	0	6.2065	25.5397	12.2123
pos_5201	Atropine Methyl	metab_5174	-	-	304.1902	6.8783	pos	M+H	C18H25NO3	50.6	-	-1.676299402	-	0.407769579	6.9503	13.0781	29.3123	186.4638	140.9111	179.3573	23.6935	23.0058	51.3994	45.0184
pos_5204	1-Hydroxyepiacorone	metab_5177	HMDB0030918	-	253.1805	6.8595	pos	M+H	C15H24O3	-	75.9	2.73378045829712	185154-96-5	0.772097457	0	0	0	0	0	0	10.025	14.3479	52.3087	22.1309
pos_5206	Ricinoleic acid	metab_5179	HMDB0034297;LMFA02000184	C08365	316.2841	6.845	pos	M+NH4	C18H34O3	-	56.8	-1.622423927	141-22-0	0.0183408694003	4534.522	4525.1599	4491.6555	3159.3073	2916.5546	2984.1137	2252.8624	2171.0834	2224.1982	2171.8807
pos_5211	3-Furanmethanol glucoside	metab_5184	HMDB0032924	-	293.1225	6.826	pos	M+CH3OH+H	C11H16O7	-	64.2	-2.351763516	86425-28-7	0.00978627199043	490.8727	434.6936	474.254	1026.5903	1038.5006	1093.6774	451.2791	449.8164	457.4671	458.778
pos_5245	HoPhe-Ile-OH	metab_5218	-	-	401.1708	6.6533	pos	M+H	C21H24N2O6	56.9	-	0.124275758634789	-	0.109882537	455.2903	400.051	424.3985	353.0656	286.5365	374.9543	54.8738	54.7469	57.4165	68.3771
pos_5258	3-O-Acetylepisamarcandin	metab_5231	HMDB0031958	-	460.2688	6.6063	pos	M+NH4	C26H34O6	-	55.1	-1.17848896	61490-18-4	0.132191466	3308.4098	3190.3108	3039.263	2155.1456	2151.6727	2458.5032	4961.9195	4612.5197	5924.7297	6060.2822
pos_5270	8(9)-EpETE	metab_5243	LMFA03000001	-	319.226	6.578	pos	M+H	C20H30O3	63.2	-	-2.447247257	-	0.410232576	142.3737	131.1867	141.9628	146.0939	178.4631	323.1704	152.4856	117.0008	291.4117	175.1885
pos_5285	Cholacalcioic acid	metab_5258	-	-	373.2731	6.5258	pos	M+H	C24H36O3	61.5	-	-1.708776396	-	0.159896105	234.806	332.6442	218.3842	270.4047	196.4171	208.917	249.1932	173.7252	214.0579	188.7627
pos_5291	N-docosahexaenoyl GABA	metab_5264	HMDB0062332;LMFA08020105	-	414.2999	6.507	pos	M+H	C26H39NO3	52.9	-	-0.825559396	-	0.459621316	0	0	0	0	0	13.6914	13.4556	28.0272	12.454	31.5046
pos_5320	Leu-Ile-OH	metab_5293	-	-	353.1702	6.389	pos	M+H	C17H24N2O6	58.1	-	-1.554408855	-	0.114930575	648.3433	678.4879	824.0002	888.8612	892.8046	937.4144	90.5977	95.6122	98.3036	117.0101
pos_5327	Xestoaminol C	metab_5300	LMSP01080033	-	230.2472	6.3702	pos	M+H	C14H31NO	78.9	-	-2.592609468	-	0.0228421039353	1378.6592	1465.7121	1684.0834	1092.9958	954.2793	1091.0846	1739.0573	1777.02	1806.9816	1716.2706
pos_5336	C16 Sphingosine	metab_5309	LMSP01040008	-	272.258	6.3228	pos	M+H	C16H33NO2	58.8	-	-1.569893852	-	0.102470109	139.3013	140.5108	166.1853	140.5514	89.8317	100.414	156.7537	137.8237	149.79	175.7828
pos_5345	C16 Sphinganine	metab_5318	LMSP01040001	-	274.2736	6.2614	pos	M+H	C16H35NO2	69.5	-	-1.82819954	-	0.0117093361843	32720.3455	31596.5699	35298.1479	23777.7423	23813.6885	23957.0273	39863.434	40779.8069	40852.2032	40204.917
pos_5384	3-hydroxypentadecanoyl carnitine	metab_5357	HMDB0061641	-	419.3473	6.12	pos	M+NH4	C22H43NO5	-	67	-1.720190746	-	0.53583996	225.7333	196.2005	137.2874	131.9517	116.9962	115.1417	11.9445	63.1881	78.6083	65.7826
pos_5402	Isolobinine	metab_5375	-	C10153	288.1951	6.0632	pos	M+H	C18H25NO2	74.8	-	-2.457995547	-	0.0305185682602	437.8019	403.6225	425.3796	4375.383	4148.7694	4104.5041	1685.7795	1567.5289	1652.8075	1630.902
pos_5431	Trans-2-trans-4-Heptadien-1-ol	metab_5404	LMFA05000701;HMDB0032301	-	242.211	5.9299	pos	2M+NH4	C7H12O	-	82.1	-1.903512038	33467-79-7	1.575882574	4.0737	3.7494	25.2366	0	0	7.3135	5.4288	9.3469	137.2352	11.2603
pos_5437	Dihydrojasmone	metab_5410	HMDB0031565	-	230.1531	5.9107	pos	M+ACN+Na	C11H18O	-	65.3	9.29844821149173	1128-08-1	0.0192871422479	1229.3305	1189.2837	1327.3847	7816.6577	7509.5138	7506.1846	3576.3752	3440.2073	3431.6706	3462.3525
pos_5467	1-(p-Methoxyphenyl)-5-piperidino-1-penten-3-one	metab_5440	-	-	274.1807	5.7866	pos	M+H	C17H23NO2	52.8	-	2.13593206962942	-	0.47118714	0	0	3.6096	172.9599	229.6514	172.4078	14.1125	20.5648	26.1322	42.5521
pos_5483	(E)-2-Tridecene-4,6,8-triyn-1-ol	metab_5456	HMDB0030931	-	228.1376	5.71	pos	M+ACN+H	C13H14O	-	65.4	-3.611763245	-	0.254649236	11.5632	7.8139	3.752	695.1062	668.281	718.3827	116.7814	102.0602	178.7534	156.006
pos_5512	Ganoderenic acid E	metab_5485	HMDB0035797	-	542.2796	5.5369	pos	2M+3H2O+2H	C30H40O8	-	57.5	-8.054033703	110241-23-1	0.066956198	0	24.3405	25.6495	43.3408	54.2438	34.6082	2212.4295	1890.8806	2000.7604	2099.4566
pos_5521	1-(2,3-Dihydro-1H-pyrrolizin-5-yl)-1-butanone	metab_5494	HMDB0040014	-	195.148	5.5059	pos	M+NH4	C11H15NO	-	61.7	-6.847501131	97072-99-6	0.215445448	82.7666	90.2575	76.564	52.3445	50.5418	61.0911	25.988	40.9506	36.0939	44.1406
pos_5584	Isoleucyl-Valine	metab_5557	HMDB0028920	-	195.1482	5.2756	pos	M+H-2H2O	C11H22N2O3	-	72.1	-4.218414554	-	0.285851998	59.4477	42.0532	49.6989	17.4775	19.2112	24.5151	19.1809	31.5441	18.9783	18.625
pos_5590	Dihydroglycitein	metab_5563	HMDB0041726	-	309.0722	5.2438	pos	M+Na	C16H14O5	-	58	-4.125521122	-	0.0572720644654	9708.3719	9987.1213	10135.8185	48797.3901	51616.5614	50481.3218	18716.208	18161.3306	16627.2229	16866.1688
pos_5595	1,2,3,4-Tetrahydro-6-propanoylpyridine	metab_5568	HMDB0034884	-	181.1328	5.2331	pos	M+ACN+H	C8H13NO	-	79.6	-5.614478118	-	0.205738216	158.9695	132.7599	152.0352	120.7579	96.1318	82.4539	76.1095	46.7602	64.4192	74.3568
pos_5597	8-(1,2-dihydroxypropan-2-yl)-9-hydroxy-2H,8H,9H-furo[2,3-h]chromen-2-one	metab_5570	HMDB0128947	-	323.0508	5.2229	pos	M+2Na-H	C14H14O6	-	62.3	2.2373517318699903	-	0.146217774	30.4302	62.1637	31.7063	652.9762	860.1011	631.0717	134.4052	156.8761	119.9849	166.452
pos_5614	2(3H)-Benzothiazolethione	metab_5587	HMDB0030524	C14437	167.9925	5.1786	pos	M+H	C7H5NS2	-	88.9	-6.47731455	149-30-4	0.111256308	0	0	0	0	0	0	171.4737	156.8344	176.9232	136.971
pos_5653	Brassicanal A	metab_5626	HMDB0038591	C11048	178.0312	5.0551	pos	M+H	C9H7NOS	-	54	-5.176050192	113866-44-7	0.300768904	3.7249	1.6638	0	464.054	313.9397	198.2932	55.8925	37.4265	59.9272	31.4027
pos_5667	Norbutorphanol	metab_5640	HMDB0041954	-	260.1637	5.0013	pos	M+H	C16H21NO2	69	-	-3.223015489	3792-68-5	0.113404134	0	0	0	432.8554	448.7008	471.2441	121.693	107.9598	116.8865	93.3198
pos_5686	Formylfusarochromanone	metab_5659	HMDB0038970	-	285.1235	4.954	pos	M+H-2H2O	C16H20N2O5	-	51.6	0.4714938847111239	136685-28-4	0.533602927	79.9642	47.3364	60.6617	28.1952	24.2725	26.7993	10.9594	19.9707	29.6419	43.3379
pos_5775	Tryptophyl-Asparagine	metab_5747	HMDB0029078	-	319.1395	4.7281	pos	M+H	C15H18N4O4	-	55.1	-1.754382523	-	0.0447096388661	986.3415	898.1144	861.1462	906.1498	899.6135	874.753	615.5561	557.162	565.3226	584.8043
pos_5783	Butyl 3-hydroxy-2-methylidenebutanoate	metab_5755	HMDB0040202	-	236.1273	4.7056	pos	M+ACN+Na	C9H16O3	-	52.4	8.92945776591052	22141-40-8	0.0936220147338	159.0415	87.6166	69.6	138.2729	104.8532	122.4029	595.1618	583.7827	623.5046	498.4213
pos_5787	L-Phenylalanine	metab_5759	HMDB0000159	C00079	166.0854	4.6953	pos	M+H	C9H11NO2	95.3	-	-5.186286392	63-91-2	0.188081729	137.5637	217.8366	100.4558	120.5989	158.7604	183.1135	284.9585	339.9655	304.5528	212.5555
pos_5812	Tryptophyl-Isoleucine	metab_5784	HMDB0029086	-	300.1698	4.6388	pos	M+H-H2O	C17H23N3O3	-	59	-2.662462266	-	0.0595930743387	1485.3034	1427.147	1567.4839	1269.8783	1274.3918	1396.9885	1111.7632	1220.0471	1168.577	1063.5026
pos_5827	Neocasomorphin	metab_5799	HMDB0060164	-	780.3831	4.5836	pos	M+ACN+Na	C35H52N6O10	-	51.6	-9.98336558	-	0.17467307	765.8452	528.4364	642.3688	410.7815	488.9117	465.1446	501.8371	529.608	383.9339	593.5798
pos_5832	5,5-Dimethyl-2(5H)-furanone	metab_5804	HMDB0040260	-	154.0852	4.5836	pos	M+ACN+H	C6H8O2	-	74.2	-9.687142932	20019-64-1	0.528145356	339.9243	75.9844	184.4677	343.335	214.8953	99.8477	54.9845	47.508	139.476	74.6893
pos_5835	Indole	metab_5807	HMDB0000738	C00463;C19907	118.0647	4.5718	pos	M+H	C8H7N	89.1	-	-3.988340007	120-72-9	0.303375858	6.5245	0	4.0253	1511.817	1095.55	1337.3994	229.2776	138.7354	156.9593	116.9704
pos_5836	PHENACYLAMINE	metab_5808	-	-	136.0751	4.5718	pos	M+H	C8H9NO	83.1	-	-4.075557901	-	0.0775458700972	148.2785	137.2701	170.1962	2880.8208	2914.569	3137.3505	905.5119	962.3533	1067.2933	1055.723
pos_5861	Phenylalanyl-Valine	metab_5833	HMDB0029008	-	247.1432	4.5171	pos	M+H-H2O	C14H20N2O3	-	56.8	-3.43434499	-	0.0744018190543	2252.4099	2340.1913	2339.3291	2038.994	2024.1796	2111.5116	2117.6569	1816.8676	1854.6952	1835.5257
pos_5888	1,2-Dihydroxy-3-keto-5-methylthiopentene	metab_5860	HMDB0012134	C15606	226.0521	4.4286	pos	M+ACN+Na	C6H10O3S	-	51.9	7.5190223939528	746507-19-7	0.102369545	1307.4749	1133.1407	949.9562	5087.3256	4817.613	4705.0477	1825.507	1567.3355	1731.0945	1447.8902
pos_5909	Ethyl 3-hydroxydodecanoate	metab_5881	HMDB0059850	-	262.237	4.3948	pos	M+NH4	C14H28O3	-	68.5	-2.543346022	-	0.357298894	0	0	0	0	0	0	24.1301	37.59	57.7583	36.4093
pos_5998	Isohumulinone A	metab_5970	HMDB0030045	-	343.1868	4.189	pos	M+H-2H2O	C21H30O6	-	97.1	-9.561761207	83680-60-8	0.23024529	434.3669	449.3529	415.6579	593.599	504.1688	565.5053	89.9824	127.7455	117.9704	76.8159
pos_5999	10-hydroxy-(2E,8E)-decadien-4-ynoic Acid	metab_5971	HMDB0062773	-	222.1115	4.189	pos	M+ACN+H	C10H12O3	-	61.6	-5.37874729	-	0.688353607	84.6572	101.6033	92.6855	67.0609	34.6907	44.4547	0	21.8131	15.8704	19.6899
pos_6002	CL(8:0/8:0/17:0/18:2(9Z,11Z))	metab_5974	HMDB0117222	-	606.3592	4.1773	pos	M+2Na	C60H112O17P2	-	55.3	2.15920273461144	-	0.0589416453083	63.9407	93.5844	134.0928	82.242	132.1691	72.6266	1934.0669	1713.2304	1869.0935	1957.8404
pos_6026	N-(2-Phenylethyl)-acetamide	metab_5998	-	C06746	164.1059	4.1015	pos	M+H	C10H13NO	75.4	-	-6.945188967	-	0.0738300761936	2308.9872	2486.0729	1974.1921	1088.9801	1208.6566	926.7234	975.3893	1145.7252	1104.635	1016.4765
pos_6027	Phenylalanyl-Methionine	metab_5999	HMDB0029001	-	279.1153	4.1015	pos	M+H-H2O	C14H20N2O3S	-	54.7	-3.054624674	-	1.337106065	62.8841	66.2929	76.7941	91.2423	38.2523	93.1844	0	16.3305	39.2959	0
pos_6056	Tryptophyl-Proline	metab_6028	HMDB0029091	-	284.1386	4.0461	pos	M+H-H2O	C16H19N3O3	-	67	-2.653993003	-	0.0207847181973	2815.3448	3036.5516	2960.8203	2641.7119	2777.6802	2856.21	2145.983	2177.2556	2132.6821	2071.6155
pos_6057	(S)-Valerianine	metab_6029	HMDB0033484	C09991	200.1059	4.0461	pos	M+Na	C11H15NO	-	70.4	7.62198522752142	30634-66-3	0.466237533	0	0	0	168.0561	297.3115	173.077	10.3945	23.2122	8.1322	18.4192
pos_6070	Lumichrome	metab_6042	-	C01727	243.0867	4.0138	pos	M+H	C12H10N4O2	83	-	-3.805026516	-	0.0793715502765	1548.3283	1497.6244	1579.1	2527.0603	2810.8004	2302.107	1395.5457	1158.3389	1274.6092	1344.1648
pos_6083	N-(3-Indolylacetyl)-L-isoleucine	metab_6055	-	-	289.1538	3.9703	pos	M+H	C16H20N2O3	69.9	-	-2.857153973	-	0.0660341198169	2572.7051	2558.2304	2997.2651	815.1346	829.4499	880.1015	458.1703	476.9605	462.7132	527.4671
pos_6090	Valyl-Isoleucine	metab_6062	HMDB0029130	-	213.1588	3.9485	pos	M+H-H2O	C11H22N2O3	-	57.6	-4.355945512	-	0.112882343	897.003	836.0153	739.6076	821.9381	651.1429	754.0977	451.5017	495.9773	563.5602	577.1725
pos_6094	3-Indoleacetic Acid	metab_6066	-	C00954	176.0699	3.937	pos	M+H	C10H9NO2	71	-	-3.982552421	-	0.763424777	280.9263	255.2496	312.8901	370.5145	359.7387	287.5235	231.389	39.7599	74.4659	293.064
pos_6108	2,2,6,7-Tetramethylbicyclo[4.3.0]nona-1(9),4-dien-8-one	metab_6080	HMDB0036685	-	232.1689	3.9048	pos	M+ACN+H	C13H18O	-	64.1	-3.423831868	99901-22-1	1.022144407	0	17.168	15.2184	0	0	0	0	22.369	7.2997	40.5827
pos_6127	5-Hydroxykynurenamine	metab_6099	HMDB0004076	C05638	145.076	3.8495	pos	M+H-2H2O	C9H12N2O2	-	90.3	0.0020298612756227802	708-23-6	0.803432792	7.5658	6.7779	0	726.1071	461.9982	985.2516	28.0106	26.2835	32.8831	106.7702
pos_6140	Phenylalanyl-Gamma-glutamate	metab_6112	HMDB0029009	-	316.1284	3.8058	pos	M+Na	C14H19N3O4	-	64.9	5.36794336056543	-	0.106686102	0	0	0	0	0	0	604.9557	635.6258	594.5295	492.5412
pos_6155	PS(15:0/22:5(7Z,10Z,13Z,16Z,19Z))	metab_6127	HMDB0112338	-	420.7421	3.752	pos	M+2Na	C43H74NO10P	-	51.5	0.8087232269769059	-	0.0373235885261	1679.7155	1673.3074	1431.0841	1615.9065	1533.3088	1483.4141	3114.254	2972.179	2906.4461	2860.3458
pos_6166	(R)-2-Benzylsuccinate	metab_6138	HMDB0012127	C09816	250.1065	3.7302	pos	M+ACN+H	C11H12O4	-	51.6	-4.081990234	884-33-3	0.226105215	523.8125	533.4728	402.5969	451.582	382.7947	300.9679	134.286	119.1369	177.7741	193.9782
pos_6189	Digitoxigenin 3-[glucosyl-(1->6)-glucosyl-(1->4)-2,6-dideoxyribohexoside]	metab_6161	HMDB0034321	-	415.2163	3.675	pos	M+2H	C41H64O17	-	61.7	4.4507286134277	220710-06-5	0.0461429301414	4229.748	4332.4958	3869.7575	2612.0853	2666.4171	2421.0727	2054.2606	1868.9038	2047.8708	2059.6668
pos_6191	Hydroxyhomodestruxin B	metab_6163	HMDB0039897	-	334.6844	3.6647	pos	M+2Na	C31H53N5O8	-	68	1.4440139531415002	-	0.0515320917685	94.1908	74.6746	70.1302	1.7131	17.8609	59.9004	4833.5754	4473.192	4716.9178	4309.9049
pos_6241	L,L-Cyclo(leucylprolyl)	metab_6213	HMDB0034276	-	211.1431	3.5448	pos	M+H	C11H18N2O2	53.4	-	-4.800984315	2873-36-1	0.0107495687254	54190.0199	54095.1826	53688.2692	58560.4451	57590.1931	56497.0285	47971.539	47989.3734	47729.9422	46900.2716
pos_6266	Tyrosyl-Hydroxyproline	metab_6238	HMDB0029106	-	277.1184	3.5015	pos	M+H-H2O	C14H18N2O5	-	55.4	0.514254356106955	-	0.200463638	0	0	0	40.1258	0	43.3304	440.6773	389.7407	366.8835	266.0318
pos_6281	L-phenylalanyl-L-hydroxyproline	metab_6253	HMDB0011176	-	261.1227	3.4699	pos	M+H-H2O	C14H18N2O4	-	71.3	-2.502086531	-	0.0197372442226	8206.5416	8286.7292	8898.2993	10019.8719	11000.2176	10073.3919	7088.0466	7256.4524	7409.3339	7139.7685
pos_6293	Pimecrolimus	metab_6265	HMDB0014481	-	848.4105	3.437	pos	M+K	C43H68ClNO11	-	56.2	-0.86703426	137071-32-0	0.0411328984191	17839.9144	18835.593	20225.0309	13561.8861	14940.695	14239.407	17980.02	17291.6516	16798.6605	16336.7518
pos_6321	Gamma-Glutamylleucine	metab_6293	HMDB0011171	-	243.133	3.3727	pos	M+H-H2O	C11H20N2O5	-	60.7	-3.520815067	2566-39-4	0.0600916726329	189.9766	164.7773	203.0386	268.8361	293.6231	279.8191	4514.4626	4198.8211	4740.4231	4806.5447
pos_6334	PS(14:0/18:4(6Z,9Z,12Z,15Z))	metab_6306	LMGP03010925;HMDB0112293	-	386.7105	3.3514	pos	M+2Na	C38H66NO10P	-	56.1	0.0750877003878972	-	0.0793277795921	633.9748	718.7128	813.3184	798.9348	823.8	747.649	962.9724	986.5795	1104.0858	1128.7136
pos_6337	Lablaboside A	metab_6309	HMDB0032892	-	552.2878	3.3412	pos	M+2H	C54H86O23	-	52.6	4.5338526400370585	209802-26-6	0.0104571322944	3396.2052	3641.3765	4328.6732	4120.1359	4097.3776	3974.6168	8445.4043	8444.3662	8295.4808	8291.1867
pos_6363	1,2-Di(2-pyridyl)ethylene	metab_6335	-	-	183.0905	3.2985	pos	M+H	C12H10N2	52.2	-	-6.301425727	-	0.383187843	578.8896	498.8377	674.2837	664.9536	804.8196	782.5257	283.1329	304.9068	535.9226	245.9696
pos_6482	Acetyldigitoxin	metab_6454	HMDB0014652	-	415.2191	3.0295	pos	M+H+Na	C43H66O14	-	53.8	-4.398420504	25395-32-8	0.0733124000532	3256.2728	2906.0835	2824.8646	1724.657	1955.786	1752.9315	1467.9806	1637.5205	1403.4941	1609.4722
pos_6524	Phenylalanyl-Threonine	metab_6496	HMDB0029005	-	249.1245	2.9434	pos	M+H-H2O	C13H18N2O4	-	57	4.32225348489347	-	0.335196987	353.8886	394.1255	480.52	723.6251	767.7145	636.2804	91.1169	89.2448	159.5451	167.6919
pos_6582	Isoleucyl-Gamma-glutamate	metab_6554	HMDB0028921	-	242.1491	2.8579	pos	M+H-H2O	C11H21N3O4	-	74.9	-3.050014105	-	0.154519403	611.7031	527.7212	834.2069	883.562	994.2479	916.7093	444.5423	553.034	496.3623	636.7068
pos_6588	Polyporusterone B	metab_6560	HMDB0038496	-	515.2793	2.8477	pos	M+K	C28H44O6	-	72.9	4.988149687	141360-89-6	0.0279389165339	9218.935	9370.4249	9931.4502	10740.6905	10060.243	10191.2604	9645.4888	10132.7705	10300.1515	10107.8987
pos_6602	PE(14:1(9Z)/18:3(6Z,9Z,12Z))	metab_6574	LMGP02010435;HMDB0008863	-	364.7188	2.8264	pos	M+2Na	C37H66NO8P	-	51.1	9.48650230085986	-	0.101785729	686.8317	788.7968	849.9135	1392.5395	1550.5865	1535.8621	720.4026	816.6734	892.5719	904.422
pos_6674	Tetragastrin	metab_6646	HMDB0005775	-	579.2433	2.7412	pos	M+H-H2O	C29H36N6O6S	-	50.2	8.15739564962591	1947-37-1	0.033268084	22882.4389	24668.7376	24759.608	31809.4169	31715.02	29935.375	17869.2341	18265.8951	17485.5413	16888.8781
pos_6682	Lucidenic acid D1	metab_6654	HMDB0038199	-	512.2653	2.7302	pos	M+ACN+H	C27H34O7	-	50.6	2.0900832043667	97653-95-7	0.0153071139482	86687.3295	88770.419	87408.1249	85244.4439	86168.9608	81267.5359	86292.1104	85516.5415	87093.3527	84013.6555
pos_6705	Tomatoside A	metab_6677	HMDB0034083	-	542.2798	2.6989	pos	M+2H	C51H86O24	-	50.6	-5.349285471	75557-22-1	0.0787031180921	6068.248	5807.6741	6102.3812	5138.9088	5594.8906	4275.9861	7637.3528	8051.6709	9087.7778	7857.8946
pos_6721	6,7-Dihydro-7-hydroxyciguatoxin	metab_6693	HMDB0039388	-	576.2952	2.6777	pos	M+H+Na	C60H88O20	-	83.6	6.272801025742692	263336-56-7	0.0268806969396	11647.1172	12544.1211	11236.1879	11541.741	10845.6389	10867.4284	26385.1027	27922.6689	26837.5319	26397.1501
pos_6779	Torvoside F	metab_6751	HMDB0041531	-	463.2389	2.6352	pos	M+H+Na	C45H74O18	-	51.8	-6.986987905	-	0.00506808064742	7296.0077	7572.7071	7650.9059	7385.3213	7682.7695	7451.974	10785.3607	10680.2147	10798.6805	10729.4589
pos_6816	Medicoside G	metab_6788	HMDB0038622	-	425.2136	2.5927	pos	M+H+Na	C42H66O16	-	53.4	-5.246490531	106074-96-8	0.0668873710896	2717.3067	2691.1964	2939.4861	2001.7569	2199.7918	1992.1383	3249.7215	3217.2867	2946.2619	2831.7132
pos_6840	Agavoside B	metab_6812	HMDB0034211	-	389.2028	2.5391	pos	M+H+Na	C39H62O14	-	85.3	-6.382218722	56857-66-0	0.0651147378214	2915.7699	3365.5177	3780.2521	4501.8913	4187.4135	4420.2966	3401.2208	3926.4203	3593.3229	3464.15
pos_6949	Hydroxyprolyl-Proline	metab_6921	HMDB0028871	-	211.1069	1.6805	pos	M+H-H2O	C10H16N2O4	-	65.6	-3.667756507	-	0.0607085620967	2175.9781	2187.5619	1954.5121	2926.4996	3240.9642	2969.8136	2761.4121	2409.9808	2482.79	2626.4482
pos_6955	S-(9-deoxy-delta9,12-PGD2)-glutathione	metab_6927	HMDB0013058	-	705.3191	1.6293	pos	M+ACN+Na	C30H47N3O10S	-	56.6	7.9399979367231905	-	0.680783509	198.7883	194.0369	159.6347	89.8081	117.1246	153.2624	30.5236	0	36.8544	39.2341
pos_6974	Tryptophyl-Arginine	metab_6946	HMDB0029077	-	325.1747	1.4405	pos	M+H-2H2O	C17H24N6O3	-	58	-6.670163587	-	0.0878026400012	673.7954	794.4243	829.1115	574.9683	754.5308	664.6731	709.3257	709.7958	777.4428	626.0774
pos_6981	Cinncassiol D2 glucoside	metab_6953	HMDB0034679	-	553.261	1.409	pos	M+Na	C26H42O11	-	51.8	-1.766495929	-	0.0617294048651	9762.5728	8243.9336	7894.0866	15084.1067	14498.2516	14162.2476	9003.1101	9650.0188	9997.3565	10431.1037
pos_7004	Licoricesaponin C2	metab_6976	HMDB0038759	-	771.397	1.3761	pos	M+H-2H2O	C42H62O15	-	62.9	2.47688236881985	118525-49-8	0.259243048	305.7057	249.7804	402.7572	631.5606	522.6616	504.4088	555.2476	358.0676	346.5673	556.9562
pos_7016	Prolylglycine	metab_6987	HMDB0011178	-	155.0807	1.355	pos	M+H-H2O	C7H12N2O3	-	68.2	-4.949833885	-	0.103266992	7180.5786	8515.4363	10514.7332	9337.5985	9638.0975	10618.7192	10236.9851	12085.4598	13054.7865	12614.115
pos_7021	4-Hydroxy-4-(3-pyridyl)-butanoic acid	metab_6992	HMDB0001119	C19579	199.1069	1.3338	pos	M+NH4	C9H11NO3	-	56.1	-4.765850001	15569-97-8	0.0170099750577	6772.8646	6981.7457	7118.7368	6255.3412	6605.2395	6490.878	6504.1647	6456.6877	6253.7788	6424.5351
pos_7029	(2S,2'S)-Pyrosaccharopine	metab_7000	HMDB0038676	-	300.1549	1.3027	pos	M+ACN+H	C11H18N2O5	-	72.1	-1.902918394	38495-84-0	0.105318897	3351.0441	2909.3484	3195.0108	4561.3957	4234.4668	4229.6546	2946.9537	3245.4758	3314.4687	3792.4385
pos_7041	Guanosine	metab_7012	HMDB0000133	C00387	284.0989	1.2391	pos	M+H	C10H13N5O5	80.6	-	-0.049076583	118-00-3	0.312286188	2.745	3.767	0.9656	2.0057	3.0041	2.737	232.0815	141.2688	311.7842	289.667
pos_7044	Valyl-Arginine	metab_7015	HMDB0029121	-	256.1751	1.2068	pos	M+H-H2O	C11H23N5O3	-	63.9	-6.384168971	-	0.098599381	7646.3	7155.6315	7848.9632	6210.6398	5934.6882	6272.9982	4638.738	4906.5994	5107.7369	5817.5495
pos_7057	Histidinyl-Isoleucine	metab_7028	HMDB0028888	-	251.1495	1.134	pos	M+H-H2O	C12H20N4O3	-	63.6	-2.803906168	-	0.027478581	36066.0612	36872.8298	39129.2356	38717.4167	39236.0287	39183.2104	33034.0182	33813.2665	33963.6766	35286.6321
pos_7058	Piperidine	metab_7029	HMDB0034301	C01746	86.0971	1.1223	pos	M+H	C5H11N	-	52.5	7.89378580564724	110-89-4	0.0175786699862	22414.0399	20567.885	20681.3515	24229.601	23338.2015	23382.755	31462.1047	30509.9873	31792.1577	31104.5176
pos_7065	Cinncassiol C1 19-glucoside	metab_7036	HMDB0035167	-	606.2542	1.0902	pos	M+ACN+Na	C26H38O12	-	59.8	3.9110135503054	-	0.120191091	1668.7142	1445.5079	1813.8927	2682.7515	2568.9776	2707.2987	1512.6058	1730.6223	1641.0674	1302.2183
pos_7067	Arginyl-Proline	metab_7038	HMDB0028717	-	254.1604	1.0902	pos	M+H-H2O	C11H21N5O3	-	76.9	-2.610921273	-	0.0255215101824	78756.1533	77314.8262	79261.0107	86788.7596	82592.2447	84977.6568	65978.6853	66959.908	67094.2706	69976.4957
pos_7069	Mascaroside	metab_7040	HMDB0035603	C09132	542.2583	1.0772	pos	M+NH4	C26H36O11	-	55.3	-2.525600148	55465-97-9	0.0836328770537	5697.3114	4907.187	5016.0259	3390.1839	3284.3408	3188.4917	5036.9634	5605.669	5857.8622	6152.7143
pos_7106	Lysyl-Hydroxyproline	metab_7077	HMDB0028952	-	242.1489	1.0538	pos	M+H-H2O	C11H21N3O4	-	73.4	-4.103703141	-	0.11095947	724.035	760.1265	784.1303	861.9699	899.3218	829.5128	810.6151	874.9154	803.3741	666.796
pos_7131	(S)-Piperidine-2-carboxamide	metab_7102	-	C19809	129.1015	0.9722	pos	M+H	C6H12N2O	57.2	-	-5.82078983	-	0.405405913	142.1472	167.454	233.3366	108.9088	137.7862	177.4556	175.6978	125.3525	108.9948	60.1292
pos_7143	Isopropyl beta-D-glucoside	metab_7114	HMDB0032705	-	264.1434	0.9414	pos	M+ACN+H	C9H18O6	-	62.7	-3.662263417	5391-17-3	0.145183595	1048.0113	934.2708	865.2041	598.8959	677.2439	635.6082	881.366	656.3159	771.175	914.4632
pos_7151	Pyrrolidine	metab_7122	HMDB0031641	-	72.0814	0.9297	pos	M+H	C4H9N	-	57.4	9.3320680802468	123-75-1	0.34144188	1033.0566	1355.0192	951.7581	1682.0827	1324.1703	1182.7888	826.5908	2102.4602	1631.9645	1692.8113
pos_7158	N-Methyl-a-aminoisobutyric acid	metab_7129	HMDB0002141	-	118.0858	0.9297	pos	M+H	C5H11NO2	59.9	-	-4.276680582	2566-34-9	0.0658025730008	8214.4605	9043.3786	8354.2153	10038.8282	9731.3315	9394.7131	10837.9221	12428.041	12024.8733	11054.452
pos_7172	DL-Norleucine	metab_7143	-	-	263.1958	0.9077	pos	2M+H	C6H13NO2	58	-	-2.966787202	-	0.0942446408938	927.1917	569.9673	499.9894	899.2502	589.3511	793.8923	2128.9044	1736.2404	1787.4083	1970.963
pos_7268	L-Arginine	metab_7239	HMDB0000517	C00062	175.1181	0.8078	pos	M+H	C6H14N4O2	73.2	-	-4.883742394	74-79-3	0.00984374077036	85.6445	53.9295	59.7362	98.7044	122.5773	69.6156	6286.1535	6320.7775	6318.4996	6429.1954
pos_7281	2'-Oxoaloesol 7-glucoside	metab_7252	HMDB0035734	-	433.0924	0.776	pos	M+K	C19H22O9	-	72.6	7.353333080074201	128701-04-2	0.0409858339748	601.3217	705.5349	561.7116	588.0709	542.6425	547.3424	402.8285	416.4724	386.5637	380.5303
pos_7295	Spermidine	metab_7266	HMDB0001257	C00315	146.1646	0.7557	pos	M+H	C7H19N3	54.7	-	-3.922747915	124-20-9	0.114342186	4.2373	0	0	22.8626	26.6426	11.2596	254.5022	273.69	230.972	210.0475
pos_7302	3-Methyl-1-butylamine	metab_7273	HMDB0031659	C02640	129.138	0.7405	pos	M+ACN+H	C5H13N	-	90.3	-7.549386783	107-85-7	0.367925603	0	0	0	0	0	0	36.9563	17.8374	46.5568	47.0073
pos_7325	Glycyl-Isoleucine	metab_7296	HMDB0028844	-	211.1048	0.6589	pos	M+Na	C8H16N2O3	-	63.7	-2.86788647	-	0.214225499	0	4.9438	0	0	2.8779	0	27.2378	25.2427	36.8718	23.2723
pos_7383	L-Carnitine	metab_7354	HMDB0000062	C00318	162.1118	0.6057	pos	M+H	C7H15NO3	-	91.8	-4.167547599	541-15-1	0.344433399	2.5553	0	6.7915	3.0712	13.4187	0	17.4388	21.8147	21.6547	8.9711
pos_7391	Argininosuccinic acid	metab_7362	HMDB0000052	C03406	273.1203	0.5855	pos	M+H-H2O	C10H18N4O6	-	50.3	3.2764252197499504	2387-71-5	0.029021957	142.1528	137.5573	145.9172	181.7536	165.8657	206.7051	278.771	294.8152	297.9639	289.3909
pos_7456	Cinnatriacetin A	metab_7427	HMDB0033932	-	399.1201	0.5047	pos	M+Na	C23H20O5	-	57.9	-0.569785785	-	0.12594488	466.611	475.3759	464.3703	116.3931	115.2917	104.0861	91.995	116.4149	88.8388	96.4161
pos_7484	L-Proline	metab_7455	HMDB0000162	C00148	116.0703	0.4839	pos	M+H	C5H9NO2	96.9	-	-2.399607461	147-85-3	0.0770407799192	843.6186	797.6686	871.4243	305.5136	321.7971	286.3542	482.4821	431.2445	434.0205	502.7967
pos_7485	5-Aminopentanal	metab_7456	HMDB0012815	C12455	119.1177	0.4839	pos	M+NH4	C5H11NO	-	50.5	-2.054211187	-	0.0704482927425	52.9796	48.1351	47.2779	179.2584	182.3335	176.7285	90.9051	83.1765	77.8641	89.4534
pos_7492	Kukoamine D	metab_7463	HMDB0060527	C17618	277.1531	0.4725	pos	M+H+Na	C28H42N4O6	-	95.5	-1.523333997	-	0.146468178	31.4861	29.4094	33.6047	23.5108	26.9789	24.131	22.1419	22.7618	28.0047	29.6661
pos_7497	N-Isobutyrylglycine	metab_7468	-	-	163.1073	0.4725	pos	M+NH4	C6H11NO3	60.8	-	-2.958904343	-	0.0733545807425	443.5843	457.6644	420.1553	333.8317	342.4348	323.2898	353.2217	370.8601	389.4804	418.9657
pos_7499	Cadaverine	metab_7470	HMDB0002322	C01672	103.123	0.4725	pos	M+H	C5H14N2	94	-	0.31866500434710404	462-94-2	0.0681115273083	368.7756	336.0058	326.4178	279.9134	276.9263	310.2622	249.2561	271.479	294.5516	275.0604
pos_7500	4-Pyrimidine Methanamine (hydrochloride)	metab_7471	-	-	110.0711	0.4725	pos	M+H	C5H7N3	70.3	-	-1.614054264	-	0.0763968728468	39.5806	42.3213	33.0096	33.4994	34.798	31.3606	65.6652	70.9927	70.3424	78.833
pos_7532	Lysyl-Arginine	metab_7503	HMDB0028945	-	152.1104	0.4622	pos	M+2H	C12H26N6O3	-	71.7	-1.047449014	-	0.0491013584481	17.9116	19.0065	16.1602	16.5399	14.9489	13.5887	49.9418	49.4958	49.5654	54.6522
pos_7542	Lysyl-Lysine	metab_7513	HMDB0028956	-	138.1073	0.451	pos	M+2H	C12H26N4O3	-	66.3	-1.633504823	-	0.079340642	40.8593	36.4069	33.8991	27.4207	31.3031	30.0334	99.9996	86.3603	85.1323	96.0673
pos_7545	Octanol	metab_7516	HMDB0001183	C00756	113.1322	0.3709	pos	M+H-H2O	C8H18O	-	61.5	-1.783288206	111-87-5	0.0297726395125	67.8591	71.4651	78.365	68.2404	70.6686	65.5176	80.9385	86.287	85.4083	86.0786
pos_7547	16-Hydroxy-10-oxohexadecanoic acid	metab_7518	HMDB0041287	-	304.2476	0.3298	pos	M+NH4	C16H30O4	-	94.9	-2.062371205	53833-25-3	0.0412180951037	149.8956	142.3023	151.1338	151.5559	126.6799	135.2994	187.2638	192.3354	185.5937	203.1583
pos_7550	(+)-Camphor	metab_7521	LMPR0102120001	C00808	153.1267	0.2253	pos	M+H	C10H16O	60.8	-	-4.7155175	-	0.0226263527837	306.1863	325.1073	322.1286	304.7219	301.1569	280.1706	378.6912	359.0218	364.8001	369.7079
pos_7551	2,3-Butanediol glucoside	metab_7522	HMDB0040822	-	217.1062	0.1734	pos	M+H-2H2O	C10H20O7	-	90.5	-3.278724508	146763-54-4	0.0266607994833	241.3019	244.588	248.6395	237.839	239.9194	220.1424	286.5356	286.1724	290.5847	273.1525
pos_7554	Phenylalanylproline	metab_7525	HMDB0011177	-	245.1272	0.074	pos	M+H-H2O	C14H18N2O3	-	57.4	-4.972864434	-	0.719200679	20.4065	35.7006	47.7955	41.1564	46.858	42.4151	0	41.8065	28.4277	27.3286
